# Supplementary material for: Transcriptome Analysis of Leaves, Flowers and Fruits Perisperm of Coffea arabica L. Reveals the Differential Expression of Genes Involved in Raffinose Biosynthesis
Source: PLoS One. 2017 Jan 9;12(1):e0169595. doi: 10.1371/journal.pone.0169595 (PMC5221826; doi:10.1371/journal.pone.0169595)
Supplement: S2 Table — (XLSX) [file pone.0169595.s008.xlsx]

## Sheet: DEGs flower
Unigene Name	Description	InterPro Domain
comp35991_c0_seq1	Plant invertase/pectin methylesterase inhibitor superfamily	IPR000070; IPR011050; IPR018040; IPR006501; IPR12334
comp28592_c0_seq1	FASCICLIN-like arabinogalactan protein precursor (FLA3)	IPR000782 (FAS1 domain)
comp22737_c0_seq1	Major Facilitator early response to dehydration; sugar/inositol transporter	IPR16196; IPR003663
comp25779_c0_seq1	Plant invertase/pectin methylesterase inhibitor superfamily	IPR000070; IPR011050; IPR018040; IPR006501; IPR12334
comp12361_c0_seq1	Disease resistance-responsive (dirigent-like protein) family protein	IPR005016; IPR004265
comp24754_c0_seq1	beta-1,3-glucanase 1 / Glycosyl hydrolase superfamily protein	IPR000490; IPR012946; IPR013781; IPR017853
comp22396_c0_seq1	Plant invertase/pectin methylesterase inhibitor superfamily	IPR000070; IPR011050; IPR018040; IPR006501; IPR12334
comp12033_c0_seq1	Cytochrome P450, E-class, group I	IPR001128; IPR002401; IPR017973
comp21532_c0_seq1	Pectinesterase inhibitor	IPR006501
comp34711_c0_seq2	Pollen Ole e 1 allergen and extensin family protein	IPR006041; IPR006040

## Sheet: DEGs Leaf
Unigene Name	Description	InterPro Domain
comp18612_c0_seq1	Terpene synthase	IPR008949; IPR001906; IPR008930; IPR005630
comp27027_c0_seq1	UDP-glucosyl transferase	IPR002213
comp31450_c0_seq1	Eukaryotic aspartyl protease family/ Peptidase aspartic	IPR009007; IPR021109; IPR001461
comp14244_c0_seq1	Zinc Finger protein 8 / c2h2-TYPE	IPR007087
comp29005_c0_seq1	No Apical Meristem (NAC) domain transcriptional regulator superfamily	IPR003441
comp25370_c0_seq1	UDP-glucosyl transferase	IPR002213
comp23945_c0_seq4	RNA recognition morif RNP-1; nucleotide binding, alpha-beta plate	IPR00504; IPR012677
comp23492_c0_seq1	Pentatricopeptide repeat	IPR002885
comp12600_c0_seq2	Wall associated kinase 5 (WAK5)/ EGF calcium-binding; serine/threonine/tyrosine protein kinase	IPR006210; IPR03091; IPR000742; IPR020635; IPR011009; IPR002290; IPR001245; IPR000719; IPR001881
comp11637_c0_seq1	Zinc Finger protein 8 / c2h2-TYPE	IPR007087

## Sheet: DEGs 30 DAF
Unigene Name	Description	InterPro Domain
comp20263_c0_seq1	GRAS transcriptional factor	IPR005102
comp18057_c0_seq1	3A/RNA2 movement protein; photosystem I; ATPase (F1/V1/A1 complex); ribulose bisphosphate carboxylase; ubiquitin-conjugating enzyme	IPR000603; IPR001280; IPR000194; IPR000685; IPR005722; IPR016135; IPR000608
comp22245_c0_seq1	Intrinsic protein / Aquaporin	IPR000425; IPR012269
comp17586_c0_seq1	Remorin family protein, C-terminal	IPR005516
comp1235_c0_seq1	Serine carboxypeptidase S10	IPR001563; IPR018202
comp51816_c0_seq1	RNA-binding faimly protein	IPR002227; IPR008922; IPR016213
comp1235_c0_seq1	Peptidase S10	IPR001563; IPR018202
comp100404_c0_seq1	TB2/DP1/HVA22 related protein	IPR004345
comp113977_c0_seq1	WRC; Glutamine-Leucine-Glutamine, QLT	IPR014977; IPR014978
comp135357_c0_seq1	Protein of unknown function DUF247	IPR004158

## Sheet: DEGs 60 DAF
Unigene Name	Description	InterPro Domain
comp20164_c0_seq2	Aminotransferase; pyridoxal phosphate-dependent transferase; 1-aminocyclopropane-1-carboxylate synthase	IPR004839; IPR015424; IPR015421; IPR001176; IPR015422
comp16880_c0_seq1	Adrenodoxin reductase; amine oxidase; SWIRM	IPR000759; IPR002937; IPR007526
comp111032_c0_seq1	Disease resistance protein; Thioredoxin-like domain; NB-ARCLeucine-rich repeat	IPR000767; IPR012336; IPR001611; IPR002182
comp121072_c0_seq1	Translation elongation factor EFTu/EF1A; Zinc finger (RanBP2-type); Protein synthesis factor	IPR004160; IPR001876; IPR000795
comp13978_c0_seq1	Cytochrome P450, E-class, group I	IPR001128; IPR002403; IPR002401; IPR017973
comp16962_c0_seq1	Plant peroxidase; Haem peroxidase	IPR000823; IPR019793; IPR019794; IPR002016; IPR010255
*only six genes were up-regulated only in 60 DAF library

## Sheet: DEGs 90 DAF
Unigene Name	Description	InterPro Domain
comp1545_c0_seq1	Eukaryotic aspartyl protease family protein	IPR009007; IPR021109; IPR001461
comp13111_c0_seq1	Plant self-incompatibility protein S1 family	IPR010264
comp26180_c0_seq5	Retrotransposon gag protein; Ribonuclease H; RNA-directed DNA polymerase	IPR012337; IPR005162; IPR021109; IPR000477; IPR002156; IPR001584
comp183767_c0_seq1	ABC-2 type transporter; ATPase, AAA+ type; ABC transporter-like	IPR013525; IPR003593; IPR003439
comp6991_c0_seq1	Glycosyltransferase AER61	IPR007657
comp17873_c0_seq1	CTR copper transporter	IPR007274
comp23825_c0_seq1	WD40 repeat2; WD40/YVTN repeat-like containing domain	IPR019782; IPR019781; IPR015943
comp33185_c0_seq1	Serine/Threonine/Tyrosine protein kinase; catalytic domain	IPR017442; IPR020635; IPR000719
comp21471_c0_seq1	Cytochrome P450, E-class, group I	IPR001128; IPR002401; IPR017973
comp25697_c0_seq1	Protein of unknown function DUF3049	IPR021410

## Sheet: DEGs 120 DAF
Unigene Name	Description	InterPro Domain
comp18663_c0_seq1	CYP96A10 (P450, E-class, group I, C-terminal	IPR001128; IPR002401; IPR017973
comp1962_c0_seq1	Oxoglutarate/iron-dependent oxygenase	IPR005123
comp11761_c0_seq1	Transmembrane protein of unknown function DUF6 and DUF250	IPR004853
comp18348_c0_seq1	Late embryogenesis abundant protein	IPR004238
comp12481_c0_seq1	Cystathionine beta-synthase (CBS) family protein	IPR000644
comp20_c0_seq1	Zinc Finger, C2H2-like	IPR015880; IPR007087
comp1829_c0_seq1	purine permease 3	IPR004853
comp111198_c0_seq1	Multi antimicrobial extrusion protein MatE	IPR002528
comp141822_c0_seq1	P450, E-class, group I	IPR001128; IPR002401; IPR017973
comp29069_c0_seq2	ATPase, AAA-type	IPR003959; IPR003593; IPR003960

## Sheet: DEGs 150 DAF
Unigene Name	Description	InterPro Domain
comp176183_c0_seq1	Cyclic nucleotide-binding; Ion transport; Potassium channel	IPR003938; IPR000595; IPR018490; IPR014710; IPR005821
comp122552_c0_seq1	Lipopolysaccharide-modifying protein; Protein of unknown function (DUF821);	IPR008539; IPR006598
comp31375_c0_seq1	Thioredoxin-like protein; Glutaredoxin-like fold	IPR012336; IPR002109; IPR011905; IPR012335; IPR014025 IPR005821
comp104202_c0_seq1	Glycoside hydrolase, catalytic core	IPR001360; IPR013781; IPR017853
comp24604_c0_seq1	MYB transcription factor; DNA-binding	IPR015495; IPR014778; IPR012287; IPR001005; IPR009057; IPR017930
comp167762_c0_seq1	Protein of unknown function DUF6, transmembrane	IPR000620
comp56837_c0_seq1	Xyloglucan endo-transglycosylase; Concanavalin A-like lectin	IPR0100757; IPR008264; IPR010713; IPR013320; IPR008985; IPR016455
comp269275_c0_seq1	Strictosidine synthase	IPR004141; IPR018119; IPR011042
comp173163_c0_seq1	Auxin efflux carrier	IPR004776; IPR014024
comp72003_c0_seq1	Terpene synthase-like; Prenyltransferase alpha-alpha toroid	IPR008949; IPR001906; IPR008930; IPR005630
