# Supplementary material for: Transcriptome Analysis of Leaves, Flowers and Fruits Perisperm of Coffea arabica L. Reveals the Differential Expression of Genes Involved in Raffinose Biosynthesis
Source: PLoS One. 2017 Jan 9;12(1):e0169595. doi: 10.1371/journal.pone.0169595 (PMC5221826; doi:10.1371/journal.pone.0169595)
Supplement: S4 Table — (XLSX) [file pone.0169595.s010.xlsx]

## Sheet: psRNATarge Prediction
miRNA_Acc.	Target_Acc.	Target_start	Target_end	Expectation	UPE	miRNA_start	miRNA_end	miRNA_aligned_fragment	Target_aligned_fragment	Inhibition	Multiplicity
aau-miR160	comp19587_c0_seq1	207	227	1.5	18787	1	21	UGGCAUACAGGGAGCCAGGCA	UGCCUGGCUCCCUGCAUGCCA	Cleavage	1
aau-miR168	comp26184_c0_seq1	737	756	3.0	18159	1	20	AUUCAGUUGAUGCAAGGCGG	UCGUCUUUCAUCAACUGAAA	Cleavage	1
aau-miR168	comp27604_c0_seq1	810	830	3.0	7.92	1	21	AUUCAGUUGAUGCAAGGCGGG	UCCGCCUUCCAUCAACUUAGU	Cleavage	1
aau-miR168	comp31184_c0_seq1	1725	1745	3.0	9388	1	21	AUUCAGUUGAUGCAAGGCGGG	UCCUUCUUUCAUUAACUGAAU	Cleavage	1
aau-miR168	comp32186_c0_seq6	926	946	3.0	19321	1	21	AUUCAGUUGAUGCAAGGCGGG	UCAGCCUUGCAUAAGUUGAAU	Translation	1
aau-miR168	comp33570_c0_seq1	26	45	2.5	20038	1	20	AUUCAGUUGAUGCAAGGCGG	ACUUCUUGCAUCAACUGAAU	Cleavage	1
aau-miR168	comp34794_c0_seq1	3246	3265	2.5	16145	1	20	AUUCAGUUGAUGCAAGGCGG	CCACUUUGCAACAACUGAAU	Translation	1
aau-miR168	comp36199_c0_seq3	3038	3061	2.5	17326	1	24	AUUCAGUUGAUGCAAGGCGGGAUC	GUUUUCGCCUUGCAGCAGCUGAGU	Translation	1
ahy-miR156a	comp23276_c0_seq1	1287	1306	3.0	17023	1	20	UGACAGAAGAGAGAGAGCAC	GUGGUGUUUCUCUUUUGUCA	Cleavage	1
ahy-miR156a	comp8224_c0_seq1	396	415	3.0	9493	1	20	UGACAGAAGAGAGAGAGCAC	GUGUUCUUUCCAUUCUGUCA	Translation	1
ahy-miR156b-3p	comp16558_c0_seq1	92	111	2.5	9795	1	20	GCUCUCUAAGCUUCUGUCAU	AUGCUAGAAACUUAGAGAGC	Translation	1
ahy-miR156b-3p	comp367537_c0_seq1	82	101	3.0	20436	1	20	GCUCUCUAAGCUUCUGUCAU	AUACCAGAAGCUUAGGGAGU	Cleavage	1
ahy-miR156c	comp14199_c0_seq1	1304	1323	2.5	13484	1	20	UUGACAGAAGAGAGAGAGCA	UGGUAUCUCUCUUCUGUUAA	Cleavage	1
ahy-miR156c	comp14972_c0_seq1	496	515	3.0	8764	1	20	UUGACAGAAGAGAGAGAGCA	UUUUCUCUCUCUUUUGUUGA	Cleavage	1
ahy-miR156c	comp23276_c0_seq1	1287	1307	3.0	16806	1	21	UUGACAGAAGAGAGAGAGCAC	GUGGUGUUUCUCUUUUGUCAA	Cleavage	1
ahy-miR156c	comp24406_c0_seq1	460	480	3.0	21201	1	21	UUGACAGAAGAGAGAGAGCAC	GUGCUCUUCCUCUGUUGUCAA	Cleavage	1
ahy-miR156c	comp26209_c0_seq1	1595	1614	3.0	8313	1	20	UUGACAGAAGAGAGAGAGCA	CGCUCUCUCUCUUUUGCCAA	Cleavage	1
ahy-miR156c	comp28683_c0_seq5	1682	1701	2.5	15106	1	20	UUGACAGAAGAGAGAGAGCA	UGCUUACUCUCUUCUGUCAU	Cleavage	1
ahy-miR156c	comp36652_c0_seq14	2913	2932	3.0	7743	1	20	UUGACAGAAGAGAGAGAGCA	UGCUCUUUCUCUUUUUUCAG	Cleavage	1
ahy-miR156c	comp37141_c0_seq1	1184	1203	2.5	17711	1	20	UUGACAGAAGAGAGAGAGCA	UGUUUUCUCUCAUCUGUUAA	Translation	1
ahy-miR156c	comp42184_c0_seq1	149	168	3.0	6593	1	19	UUGACAGAAGAGAG-AGAGC	CCUCUACUCUCUUCUGUCAA	Cleavage	1
ahy-miR156c	comp8224_c0_seq1	396	416	3.0	9.42	1	21	UUGACAGAAGAGAGAGAGCAC	GUGUUCUUUCCAUUCUGUCAA	Translation	1
ahy-miR156c	comp83840_c0_seq1	259	278	3.0	9.91	1	20	UUGACAGAAGAGAGAGAGCA	GGCUCACUCUAUUCUGUCAA	Translation	1
ahy-miR160-3p	comp33580_c1_seq1	721	741	3.0	17.44	1	21	GCAUGAAGGGAGUCACGCAGG	UUUACGUGACUUGCUUCAUGC	Translation	1
ahy-miR160-3p	comp36441_c1_seq10	1760	1779	2.5	19.17	1	20	GCAUGAAGGGAGUCACGCAG	UUGUGUGACUGCUUUCAUGC	Translation	1
ahy-miR3508	comp27529_c0_seq2	922	942	3.0	17196	1	21	UAGAGGGUCCCCAUGUUCUCA	UGAGAACAUAAGAACCCUCUA	Translation	1
ahy-miR3509-5p	comp17294_c0_seq1	584	603	3.0	20231	1	20	AUACUUGAGAGCCGUUAGAU	AUCUAGUGGCUAUCGAGUGU	Translation	1
ahy-miR3509-5p	comp19433_c0_seq1	174	193	2.5	10075	1	20	AUACUUGAGAGCCGUUAGAU	AUCUAACGGCUCACAUGUAU	Cleavage	1
ahy-miR3509-5p	comp32826_c1_seq4	161	180	3.0	9358	1	20	AUACUUGAGAGCCGUUAGAU	AUCUAACGGUCGUCGAGUAU	Translation	1
ahy-miR3509-5p	comp33578_c0_seq1	1826	1847	3.0	21111	1	22	AUACUUGAGAGCCGUUAGAUGA	UGAUCUGGCAGCACUCAAGUAU	Translation	1
ahy-miR3510	comp23645_c0_seq1	497	518	3.0	18351	1	22	UUAUACCAUCUUGCGAGACUGA	UAAGUCUCACAAGAUGAUAUGA	Cleavage	1
ahy-miR3510	comp32419_c0_seq1	1821	1842	3.0	16523	1	22	UUAUACCAUCUUGCGAGACUGA	UUGGUCUAGAAAGGUGGUAUAA	Cleavage	1
ahy-miR3511-3p	comp232594_c0_seq1	186	205	3.0	12988	1	20	UGUUACUAUGGCAUCUGGUA	UGCCAUAAGCCAUAGUGACA	Cleavage	1
ahy-miR3511-3p	comp29207_c0_seq1	1093	1113	2.0	19408	1	21	UGUUACUAUGGCAUCUGGUAA	UUAGCAGAUGCCAUGGUGACA	Cleavage	1
ahy-miR3511-3p	comp30875_c0_seq1	1212	1231	3.0	16818	1	20	UGUUACUAUGGCAUCUGGUA	UACCAGCUACUGUAGUAACA	Cleavage	1
ahy-miR3511-3p	comp32106_c0_seq4	1286	1305	3.0	20807	1	20	UGUUACUAUGGCAUCUGGUA	AGCCAGAUGCCAUGGUGAUA	Cleavage	1
ahy-miR3511-3p	comp32784_c0_seq7	925	945	3.0	17795	1	21	UGUUACUAUGGCAUCUGGUAA	UGAUCAGAUGCUAUGGUAGCA	Cleavage	1
ahy-miR3511-5p	comp30467_c0_seq8	2027	2046	3.0	15218	1	20	GCCAGGGCCAUGAAUGCAGA	UCUGCAUUCCUGGUCCUGAC	Translation	1
ahy-miR3511-5p	comp32279_c0_seq1	185	204	2.5	21582	1	20	GCCAGGGCCAUGAAUGCAGA	UCUGCAUUCAUGGCUUUUGC	Cleavage	1
ahy-miR3511-5p	comp34598_c0_seq2	765	784	3.0	19397	1	20	GCCAGGGCCAUGAAUGCAGA	UAUGCAUUCAUGGCCUUAGC	Cleavage	1
ahy-miR3511-5p	comp35635_c1_seq2	1281	1300	3.0	20757	1	20	GCCAGGGCCAUGAAUGCAGA	UGUGCAUUCAUGGUCAUGGC	Cleavage	1
ahy-miR3512	comp17281_c0_seq1	290	309	3.0	12845	1	20	CGCAAAUGAUGACAAAUAGA	UCUUUUUUUUAUCAUUUGUG	Cleavage	1
ahy-miR3512	comp21906_c0_seq1	685	703	3.0	16447	1	20	CGCAAAUGAUGACAAAUAGA	UCUGUUUG-CAUCAUUUGUG	Cleavage	1
ahy-miR3512	comp23688_c0_seq1	607	626	3.0	21481	1	20	CGCAAAUGAUGACAAAUAGA	UCCAUUUGUCAUCGUUUUCG	Cleavage	1
ahy-miR3512	comp30465_c0_seq1	379	398	3.0	21319	1	20	CGCAAAUGAUGACAAAUAGA	UUUAUUUGUCAUCAUUUUCA	Cleavage	1
ahy-miR3512	comp31770_c1_seq2	695	714	3.0	13421	1	20	CGCAAAUGAUGACAAAUAGA	UUUAAUUGUCAUCAUUUGAG	Cleavage	1
ahy-miR3512	comp33857_c0_seq4	412	431	2.5	19511	1	20	CGCAAAUGAUGACAAAUAGA	UUUAUAUGUCAUCAUUUGCA	Cleavage	1
ahy-miR3512	comp35354_c1_seq1	461	480	3.0	17402	1	20	CGCAAAUGAUGACAAAUAGA	UAUAUUUGUGAUUAUUUGUG	Translation	1
ahy-miR3512	comp37294_c0_seq1	3367	3386	3.0	23752	1	20	CGCAAAUGAUGACAAAUAGA	UCUUUUUGUGAUCAUUUGCU	Translation	1
ahy-miR3513-3p	comp125028_c0_seq1	45	64	2.5	21639	1	20	UUGAUAAGAUAGAAAUUGUA	UAUAAUCUCUAUCUUAUCAU	Cleavage	1
ahy-miR3513-3p	comp16052_c0_seq1	694	713	3.0	13432	1	20	UUGAUAAGAUAGAAAUUGUA	UACAGUUUCUGUCUUUUUAA	Cleavage	1
ahy-miR3513-3p	comp18285_c0_seq1	24	44	3.0	16791	1	21	UUGAUAAGAUAGAAAUUGUAU	GUACAAUGUCUGCUUUAUCAA	Translation	1
ahy-miR3513-3p	comp185878_c0_seq1	300	320	3.0	12.86	1	21	UUGAUAAGAUAGAAAUUGUAU	AUACAGUUUAUACCUUGUCAA	Translation	1
ahy-miR3513-3p	comp21059_c0_seq1	563	583	3.0	15417	1	21	UUGAUAAGAUAGAAAUUGUAU	AUACAAUUUCAGUUUUAUUGA	Translation	1
ahy-miR3513-3p	comp22320_c0_seq1	801	821	3.0	11388	1	21	UUGAUAAGAUAGAAAUUGUAU	AUACAAUAUCUACCUUGUCAG	Translation	1
ahy-miR3513-3p	comp24776_c0_seq2	1137	1156	3.0	13516	1	20	UUGAUAAGAUAGAAAUUGUA	UAUGGUUUUGAUCUUAUCAA	Translation	1
ahy-miR3513-3p	comp25340_c0_seq2	667	686	1.5	11018	1	20	UUGAUAAGAUAGAAAUUGUA	UAAAAUUUCUAUCUUAUCAG	Cleavage	1
ahy-miR3513-3p	comp254445_c0_seq1	186	205	3.0	17977	1	20	UUGAUAAGAUAGAAAUUGUA	UACCAUAUUUAUCUUGUCAA	Cleavage	1
ahy-miR3513-3p	comp26450_c0_seq1	1345	1364	2.5	9582	1	20	UUGAUAAGAUAGAAAUUGUA	CACAAUUUCUAUCUUAGCAA	Cleavage	1
ahy-miR3513-3p	comp30533_c0_seq4	250	270	2.5	11229	1	21	UUGAUAAGAUAGAAAUUGUAU	AUACAACUUCUAUCUAAUCAA	Cleavage	1
ahy-miR3513-3p	comp33344_c0_seq3	1095	1115	3.0	14536	1	21	UUGAUAAGAUAGAAAUUGUAU	AUAAGAUUUUUUUCUUAUCAA	Translation	1
ahy-miR3513-3p	comp33780_c0_seq1	1209	1228	3.0	9563	1	20	UUGAUAAGAUAGAAAUUGUA	UGUAAUUUCUGUCUCAUCAA	Cleavage	1
ahy-miR3513-3p	comp33784_c0_seq3	2366	2385	3.0	9422	1	20	UUGAUAAGAUAGAAAUUGUA	UGCAAUUUCUUUUUUAUUGA	Translation	1
ahy-miR3513-3p	comp33856_c0_seq4	2708	2727	3.0	15314	1	20	UUGAUAAGAUAGAAAUUGUA	UAUUAUUUUCAUCUUAUCAA	Translation	1
ahy-miR3513-3p	comp34838_c0_seq7	3067	3086	3.0	16948	1	20	UUGAUAAGAUAGAAAUUGUA	UGUGAUUUCUUUCUUGUCAA	Translation	1
ahy-miR3513-3p	comp36124_c0_seq10	2174	2193	3.0	15951	1	20	UUGAUAAGAUAGAAAUUGUA	UGUAAUUGCUAUCUUAUUAG	Cleavage	1
ahy-miR3513-3p	comp36918_c0_seq2	1887	1906	3.0	9248	1	20	UUGAUAAGAUAGAAAUUGUA	UGCAGUUUCCAUCUUAUCAC	Translation	1
ahy-miR3513-3p	comp39517_c0_seq1	899	918	3.0	18351	1	20	UUGAUAAGAUAGAAAUUGUA	UGCAAUUUCAAUUUUGUCAG	Translation	1
ahy-miR3513-3p	comp50802_c0_seq1	540	559	2.5	14711	1	20	UUGAUAAGAUAGAAAUUGUA	UACAAGUUUUGUUUUAUCAA	Cleavage	1
ahy-miR3513-3p	comp6509_c0_seq1	368	388	3.0	13453	1	21	UUGAUAAGAUAGAAAUUGUAU	AUCUAUUUUUUAUCUUAUCAA	Cleavage	1
ahy-miR3513-5p	comp113221_c0_seq1	251	270	3.0	11655	1	20	UUAAUUUCUGAGUUUGUCAU	AUAAAAAAUUUAGAAAUUAA	Cleavage	1
ahy-miR3513-5p	comp12189_c0_seq1	212	231	3.0	4611	1	20	UUAAUUUCUGAGUUUGUCAU	AUGAAAAAUUUUGAAAUUAA	Translation	1
ahy-miR3513-5p	comp12443_c0_seq1	434	454	3.0	11938	1	21	UUAAUUUCUGAGUUUGUCAUC	GACGCCAAGCUCAGGAAUUAA	Cleavage	1
ahy-miR3513-5p	comp12793_c0_seq1	57	76	3.0	10195	1	21	UUAAUUUCUGAGUUUGUCAUC	GAUGA-AAGCUCAGAAGUUAA	Cleavage	1
ahy-miR3513-5p	comp17995_c0_seq1	558	577	3.0	15.81	1	20	UUAAUUUCUGAGUUUGUCAU	AUGACAAACUCAGACAUGAA	Cleavage	1
ahy-miR3513-5p	comp20471_c0_seq1	328	347	2.5	12455	1	20	UUAAUUUCUGAGUUUGUCAU	AUGACAAUGUUAGAAAUUAA	Cleavage	1
ahy-miR3513-5p	comp21269_c0_seq1	34	53	3.0	11927	1	20	UUAAUUUCUGAGUUUGUCAU	AUGAGAAAAUUGGAAAUUAA	Cleavage	1
ahy-miR3513-5p	comp24773_c0_seq1	1158	1177	3.0	14264	1	21	UUAAUUUCUGAGUUUGUCAUC	GAUGACAA-CUCAGAAAUUAU	Cleavage	1
ahy-miR3513-5p	comp257418_c0_seq1	363	382	2.5	15077	1	20	UUAAUUUCUGAGUUUGUCAU	AUGAUAAGCUUGGGAAUUAA	Cleavage	1
ahy-miR3513-5p	comp29498_c0_seq5	722	741	3.0	17147	1	20	UUAAUUUCUGAGUUUGUCAU	GUGACAAAUCAAGAAAUUAA	Translation	1
ahy-miR3513-5p	comp29799_c0_seq1	1780	1799	3.0	13843	1	20	UUAAUUUCUGAGUUUGUCAU	AUGACGUUCUUAGAAAUUAA	Cleavage	1
ahy-miR3513-5p	comp29882_c0_seq1	86	105	3.0	16.66	1	20	UUAAUUUCUGAGUUUGUCAU	AUGACUAAUCCAGAGAUUAA	Translation	1
ahy-miR3513-5p	comp30364_c0_seq1	2554	2573	3.0	23043	1	20	UUAAUUUCUGAGUUUGUCAU	GUGGCUGGCUCAGAAAUUAA	Cleavage	1
ahy-miR3513-5p	comp30898_c0_seq1	1929	1949	3.0	12368	1	21	UUAAUUUCUGAGUUUGUCAUC	GAUGACAAACAAAGGAAUUGA	Translation	1
ahy-miR3513-5p	comp31626_c0_seq2	1153	1172	3.0	10259	1	20	UUAAUUUCUGAGUUUGUCAU	AUGAGGAAUUCAGGAAUUAG	Cleavage	1
ahy-miR3513-5p	comp31929_c0_seq2	2883	2902	3.0	15086	1	20	UUAAUUUCUGAGUUUGUCAU	UAGACAAGCUCAGAAAUUGA	Cleavage	1
ahy-miR3513-5p	comp35136_c0_seq1	768	787	3.0	13842	1	20	UUAAUUUCUGAGUUUGUCAU	AUGAUGAAUUCAGGAAUUAU	Cleavage	1
ahy-miR3513-5p	comp35399_c0_seq4	1709	1728	3.0	21.17	1	20	UUAAUUUCUGAGUUUGUCAU	AAGACAGACUCCGAGAUUAA	Translation	1
ahy-miR3513-5p	comp3725_c0_seq1	346	365	3.0	6266	1	20	UUAAUUUCUGAGUUUGUCAU	AAGUUAAAUUCAGAAAUUAA	Cleavage	1
ahy-miR3513-5p	comp421799_c0_seq1	130	150	3.0	14748	1	21	UUAAUUUCUGAGUUUGUCAUC	GAUGGAAAGUUCAGAAAUUGA	Cleavage	1
ahy-miR3513-5p	comp88962_c0_seq1	162	181	3.0	16124	1	20	UUAAUUUCUGAGUUUGUCAU	AUUACAAAAUCAGAAAUUAU	Cleavage	1
ahy-miR3514-3p	comp33781_c0_seq2	738	758	2.5	19856	1	21	UCACCGUUAAUACAGAAUCCU	AGGAUUCGGUAUUGGUGGUGA	Cleavage	1
ahy-miR3514-3p	comp71977_c0_seq1	3	22	3.0	9718	1	20	UCACCGUUAAUACAGAAUCC	UGAUGUUGUAUUAAUGGUGA	Cleavage	1
ahy-miR3514-5p	comp15953_c0_seq1	86	106	3.0	14203	1	21	AGGAUUCUGUAUUAACGGUGG	CCACCAUUCUUACAGAAUCCU	Cleavage	1
ahy-miR3514-5p	comp37159_c0_seq19	6362	6381	3.0	11.73	1	20	AGGAUUCUGUAUUAACGGUG	AACUGAUGAUACAGAAUCCU	Cleavage	1
ahy-miR3515	comp120163_c0_seq1	302	321	2.0	14158	1	20	AAUGUAGAAAAUGAACGGUA	UACCGUUCGUUUACUGCAUU	Cleavage	1
ahy-miR3515	comp139985_c0_seq1	167	186	3.0	16777	1	20	AAUGUAGAAAAUGAACGGUA	UACCAUUCAUUUUUUAAAUU	Cleavage	1
ahy-miR3515	comp178856_c0_seq1	53	73	3.0	13861	1	21	AAUGUAGAAAAUGAACGGUAU	GUAAUCUUUAUUUUCUACAUU	Cleavage	1
ahy-miR3515	comp23946_c0_seq1	845	865	3.0	20684	1	21	AAUGUAGAAAAUGAACGGUAU	GUACCGUUCCGCUUCUACAUU	Translation	1
ahy-miR3515	comp26032_c0_seq1	217	236	3.0	15.26	1	20	AAUGUAGAAAAUGAACGGUA	GAUUGUUCAUUUUCUGUAUU	Cleavage	1
ahy-miR3515	comp28895_c1_seq1	331	351	2.5	17282	1	21	AAUGUAGAAAAUGAACGGUAU	AUGGUGUUCAUUUUUUACAUU	Cleavage	1
ahy-miR3515	comp29062_c0_seq7	798	817	3.0	17461	1	20	AAUGUAGAAAAUGAACGGUA	UAUCGAUCAUUUGUUACAUU	Cleavage	1
ahy-miR3515	comp29894_c0_seq2	1947	1966	3.0	9209	1	20	AAUGUAGAAAAUGAACGGUA	UACUGAACAUUUUUUACAUU	Cleavage	1
ahy-miR3515	comp36985_c0_seq85	997	1016	3.0	10836	1	20	AAUGUAGAAAAUGAACGGUA	UACCUUUUAUUUUCUACAAU	Cleavage	1
ahy-miR3515	comp50380_c0_seq1	1012	1031	3.0	8469	1	20	AAUGUAGAAAAUGAACGGUA	AACCAUUCAUUUUUUGCAUU	Cleavage	1
ahy-miR3515	comp97284_c0_seq1	306	326	3.0	16884	1	21	AAUGUAGAAAAUGAACGGUAU	GUCCUGUACAUUUUCUGCAUU	Cleavage	1
ahy-miR3516	comp28366_c0_seq3	2099	2119	2.5	24022	1	21	GCUGGGUGAUAUUGACAGAAG	UUUCUCUUAAUAUCACCUGGC	Cleavage	1
ahy-miR3516	comp28788_c0_seq2	1843	1862	3.0	15.26	1	20	GCUGGGUGAUAUUGACAGAA	UUCUGUUACUAUCAACCAGC	Cleavage	1
ahy-miR3516	comp32450_c0_seq1	2041	2060	3.0	13163	1	20	GCUGGGUGAUAUUGACAGAA	UUUUAUCAAUCUCAUCCAGC	Translation	1
ahy-miR3516	comp34986_c0_seq1	1810	1830	3.0	22249	1	21	GCUGGGUGAUAUUGACAGAAG	UUCCUGUCAGUAUCACUCAGG	Cleavage	1
ahy-miR3516	comp36782_c0_seq5	2193	2213	3.0	21.87	1	21	GCUGGGUGAUAUUGACAGAAG	UUGCUGUCAAUAUCAUCAAGC	Cleavage	1
ahy-miR3516	comp36998_c0_seq1	362	382	2.5	17488	1	21	GCUGGGUGAUAUUGACAGAAG	CUUCUGACUAUAUCAUCCAGC	Cleavage	1
ahy-miR3517	comp37373_c0_seq1	3973	3992	2.5	21469	1	20	CUGACCACUGUGAUCCCGGA	ACCUGGAUCGCAGUGGUCAG	Cleavage	1
ahy-miR3518	comp103091_c0_seq1	142	161	3.0	12888	1	20	UGACCUUUGGGGAUAUUCGU	AUGUAUGGCCCCAAAGGUCA	Cleavage	1
ahy-miR3519	comp19548_c0_seq1	609	628	2.5	12793	1	20	UCAAUCAAUGACAGCAUUUC	UUAAUGUUGUCAUUGAUUGA	Cleavage	1
ahy-miR3519	comp247663_c0_seq1	111	131	3.0	16.92	1	21	UCAAUCAAUGACAGCAUUUCA	UGCAAUGCUGUUCUUGAUUGG	Translation	1
ahy-miR3519	comp25721_c0_seq2	1881	1900	3.0	20425	1	20	UCAAUCAAUGACAGCAUUUC	AAGAUGCUGUCUUUGAUUGG	Translation	1
ahy-miR3519	comp31963_c0_seq1	789	808	3.0	20658	1	20	UCAAUCAAUGACAGCAUUUC	GACAUGCUGUCUUUGAUUGC	Translation	1
ahy-miR3519	comp32897_c0_seq2	437	456	3.0	17601	1	20	UCAAUCAAUGACAGCAUUUC	GAAAUGCUGACAUUGUUUGG	Translation	1
ahy-miR3519	comp35136_c1_seq2	2448	2467	3.0	10913	1	20	UCAAUCAAUGACAGCAUUUC	GAAAUGCUGUCAUGUAUUGA	Cleavage	1
ahy-miR3519	comp37372_c0_seq3	1743	1763	3.0	15225	1	21	UCAAUCAAUGACAGCAUUUCA	UGAUGUGCUUUCAUUGAUUGG	Cleavage	1
ahy-miR3519	comp57937_c0_seq1	800	820	3.0	18021	1	21	UCAAUCAAUGACAGCAUUUCA	UGGAAAGCUGUCGUUGGUUGG	Cleavage	1
ahy-miR3519	comp67533_c0_seq1	841	861	2.5	19656	1	21	UCAAUCAAUGACAGCAUUUCA	UAAAGUGCUGUGAUUGAUUGA	Translation	1
ahy-miR3520-3p	comp108611_c0_seq1	134	153	3.0	16644	1	20	AAGGGAGACGUUUGAAUUAU	AUAAUUUAAUUGUCUUCUUU	Translation	1
ahy-miR3520-3p	comp124792_c0_seq1	185	204	3.0	17024	1	20	AAGGGAGACGUUUGAAUUAU	AUGCUUCAAAUGUUUUCCUU	Cleavage	1
ahy-miR3520-3p	comp17001_c0_seq1	517	536	2.0	14805	1	20	AAGGGAGACGUUUGAAUUAU	AUAAUUCAAACUUUUCCUUU	Translation	1
ahy-miR3520-3p	comp25914_c0_seq1	139	158	3.0	18845	1	20	AAGGGAGACGUUUGAAUUAU	GUAGUUCAAAGGCCUCCCUU	Translation	1
ahy-miR3520-3p	comp30691_c1_seq1	658	677	3.0	4.33	1	20	AAGGGAGACGUUUGAAUUAU	AUAAUUUAAACCUUUCCCUC	Translation	1
ahy-miR3520-3p	comp32365_c0_seq29	2112	2131	3.0	19831	1	19	AAGGGAGACGUUU-GAAUUA	UAAUUCGAAAUGUCUUCCUU	Cleavage	1
ahy-miR3520-3p	comp35240_c0_seq1	374	393	2.5	11835	1	20	AAGGGAGACGUUUGAAUUAU	AUAGUUCAGAUGUUUCUCUU	Cleavage	1
ahy-miR3520-5p	comp12853_c0_seq1	993	1013	3.0	12182	1	21	AGGUGAUGGUGAAUAUCUUAU	GUAACAUCUUCAUCAUCAUCU	Cleavage	1
ahy-miR3520-5p	comp15672_c0_seq2	213	232	3.0	11891	1	20	AGGUGAUGGUGAAUAUCUUA	UAACAUAUUCACCAUUACUG	Cleavage	1
ahy-miR3520-5p	comp223110_c0_seq1	110	129	3.0	6771	1	20	AGGUGAUGGUGAAUAUCUUA	UUAGCUAUUCACCAUUACUU	Cleavage	1
ahy-miR3520-5p	comp29646_c0_seq2	671	690	3.0	19451	1	20	AGGUGAUGGUGAAUAUCUUA	UGAGAUAUUCACUAGCAUCU	Cleavage	1
ahy-miR3520-5p	comp31486_c0_seq1	812	832	2.5	14549	1	21	AGGUGAUGGUGAAUAUCUUAU	AUAAGAUAUGCACCAUCAUCA	Cleavage	1
ahy-miR3520-5p	comp33650_c0_seq1	913	933	3.0	16081	1	21	AGGUGAUGGUGAAUAUCUUAU	AUUGGAUAUUCAUCAUCGCUU	Cleavage	1
ahy-miR3520-5p	comp33917_c0_seq1	1169	1188	2.0	10864	1	20	AGGUGAUGGUGAAUAUCUUA	UGAGAUAUUCACCAUCUCCU	Cleavage	1
ahy-miR3520-5p	comp37178_c1_seq1	44	64	2.0	7585	1	21	AGGUGAUGGUGAAUAUCUUAU	AAAACAUAUUCACCAUCACCU	Cleavage	1
ahy-miR3520-5p	comp38341_c0_seq1	421	442	2.5	2379	1	22	AGGUGAUGGUGAAUAUCUUAUC	GCUAAGAUUUUCUCCAUCAUCU	Translation	1
ahy-miR3521	comp114510_c0_seq1	527	547	3.0	9256	1	21	UGGUGAGUCGUAUACAUACUG	UGGUAUCUAUACUACUCAUCA	Translation	1
ahy-miR3521	comp20054_c0_seq3	1193	1213	3.0	21521	1	21	UGGUGAGUCGUAUACAUACUG	CAGUAGGCAUACGAUUCGCCA	Cleavage	1
ahy-miR408-5p	comp27052_c0_seq1	702	721	3.0	16749	1	20	CUGGGAACAGGCAGAGCAUG	CAUGCACUGCCUGAUUCCAG	Cleavage	1
ahy-miR408-5p	comp30755_c0_seq3	504	523	3.0	18912	1	19	CUGGGAACAGG-CAGAGCAU	AUGGUCUGACCUGUUCCCAG	Cleavage	1
ahy-miR408-5p	comp32076_c0_seq1	1944	1964	2.5	10471	1	21	CUGGGAACAGGCAGAGCAUGA	UCAUUUUCUGCCUUUUCCCAG	Cleavage	1
ahy-miR408-5p	comp33059_c0_seq1	2414	2433	3.0	15831	1	20	CUGGGAACAGGCAGAGCAUG	UGUGUACUGCUUGUUCCCAG	Cleavage	1
ahy-miR408-5p	comp35960_c0_seq2	1881	1900	3.0	15861	1	21	CUGGGAACAGGCAGAGCAUGA	UCAU-CUAUGCCUGUUCCCAG	Cleavage	1
ahy-miR408-5p	comp84117_c0_seq1	833	852	3.0	12913	1	20	CUGGGAACAGGCAGAGCAUG	CAUAUUCUGCCUGUUCUCAU	Cleavage	1
aly-miR156a-3p	comp256201_c0_seq1	161	183	3.0	18286	1	22	GCUCACUG-CUCUUUCUGUCAGA	UUCGACAGAAAUAGUCAGUGAGC	Translation	1
aly-miR156a-3p	comp34554_c0_seq2	867	887	3.0	19723	1	21	GCUCACUGCUCUUUCUGUCAG	CUGACAGGGAGAAAAGUGAGC	Translation	1
aly-miR156a-3p	comp36830_c0_seq1	1163	1183	3.0	20135	1	21	GCUCACUGCUCUUUCUGUCAG	UUGAUCGAAAGAGCAGUGAAC	Cleavage	1
aly-miR156a-3p	comp36967_c0_seq1	5589	5610	3.0	15558	1	22	GCUCACUGCUCUUUCUGUCAGA	UGUGACAGGCAGAACAGUGGGC	Translation	1
aly-miR156c-3p	comp33382_c0_seq1	1453	1474	3.0	21134	1	22	GCUCACUGCUCUAUCUGUCAGA	UGUCGCAGGUAGAGCAGUGAGA	Cleavage	1
aly-miR156d-3p	comp114583_c0_seq1	62	81	2.5	14144	1	20	GCUCACUCUCUUUCUGUCAU	AAGACAGAAAAAGAGUGAGU	Translation	1
aly-miR156d-3p	comp22235_c0_seq1	18	37	2.5	14.34	1	20	GCUCACUCUCUUUCUGUCAU	AAGAGAGAGAGAGAGUGAGC	Cleavage	1
aly-miR156d-3p	comp27854_c0_seq1	1727	1747	3.0	22418	1	21	GCUCACUCUCUUUCUGUCAUA	UGUGAGUGAGAGAGAGUGAGC	Cleavage	1
aly-miR156d-3p	comp30197_c0_seq4	2211	2230	3.0	23658	1	20	GCUCACUCUCUUUCUGUCAU	AAGAGAGAGAGAGAGUGAGU	Cleavage	1
aly-miR156d-3p	comp4301_c0_seq1	3	22	2.5	4551	1	20	GCUCACUCUCUUUCUGUCAU	AUGAAAUGAAGAGAGUGAGC	Cleavage	1
aly-miR156d-3p	comp5082_c0_seq1	369	389	3.0	24498	1	21	GCUCACUCUCUUUCUGUCAUA	UAUGACGGGAAGAUGGUGAGU	Cleavage	1
aly-miR156d-3p	comp9550_c0_seq1	163	183	3.0	22121	1	21	GCUCACUCUCUUUCUGUCAUA	UGUGACACAAAGAGAGUUAGC	Cleavage	1
aly-miR156e-3p	comp116749_c0_seq1	249	268	3.0	13734	1	20	GCUUACUCUCUCUCUGUCAC	GAGAGAGAGAGAGAGUGAGU	Cleavage	1
aly-miR156e-3p	comp126053_c0_seq1	415	435	3.0	10736	1	21	GCUUACUCUCUCUCUGUCACC	GGUGAAAGAGUGAGAGUGAGU	Translation	1
aly-miR156e-3p	comp150138_c0_seq1	158	177	2.0	20001	1	20	GCUUACUCUCUCUCUGUCAC	GUGAGAGAGAAAGAGUAAGC	Translation	1
aly-miR156e-3p	comp19771_c0_seq2	287	307	3.0	13588	1	21	GCUUACUCUCUCUCUGUCACC	GGUGAGAGAGAGAGAGAGAGC	Cleavage	1
aly-miR156e-3p	comp27854_c0_seq1	1728	1747	2.5	22418	1	20	GCUUACUCUCUCUCUGUCAC	GUGAGUGAGAGAGAGUGAGC	Cleavage	1
aly-miR156e-3p	comp28565_c0_seq1	1665	1684	3.0	23778	1	20	GCUUACUCUCUCUCUGUCAC	GUGACAGAGAGAGAGAGAGG	Cleavage	1
aly-miR156e-3p	comp32146_c0_seq1	918	938	3.0	22763	1	21	GCUUACUCUCUCUCUGUCACC	GUUGAAGGAGAGAGAGUAGGC	Cleavage	1
aly-miR156e-3p	comp33953_c0_seq5	483	503	3.0	24174	1	21	GCUUACUCUCUCUCUGUCACC	GGUGACGGAGACAGGGUAAGG	Translation	1
aly-miR156e-3p	comp36406_c0_seq1	4467	4486	3.0	15165	1	20	GCUUACUCUCUCUCUGUCAC	GUGAAAGAGAGGGAGUGAGA	Cleavage	1
aly-miR156e-3p	comp37091_c0_seq7	4591	4610	3.0	18529	1	20	GCUUACUCUCUCUCUGUCAC	GUGAGAGAGAGAGAGAGAGC	Cleavage	1
aly-miR156e-3p	comp76568_c0_seq1	6	25	3.0	18882	1	20	GCUUACUCUCUCUCUGUCAC	GUGACCGGAAGAGGGUAAGC	Cleavage	1
aly-miR156f-3p	comp34315_c0_seq1	389	408	3.0	13341	1	20	GCUCACUCUCUAUCUGUCAC	GUGACAAAUGGAGAGUGGGA	Cleavage	1
aly-miR156g-3p	comp124291_c0_seq1	14	33	3.0	13944	1	20	GCUUACUCUCUUCUUGUCUC	GAGACAAAAAGGGUGUAAGC	Cleavage	1
aly-miR156g-3p	comp19730_c0_seq1	876	896	3.0	20968	1	21	GCUUACUCUCUUCUUGUCUCC	GGAGAAAAGCGGAGGGUAAGC	Cleavage	1
aly-miR156g-3p	comp25163_c0_seq1	1008	1027	3.0	23847	1	20	GCUUACUCUCUUCUUGUCUC	GAGGAAAGGAGAGAGUAGGU	Cleavage	1
aly-miR156g-3p	comp26182_c1_seq3	353	373	3.0	22086	1	21	GCUUACUCUCUUCUUGUCUCC	GGGGGCAAGAAGGGAGUAACC	Cleavage	1
aly-miR156g-3p	comp26585_c0_seq1	15	35	2.0	17258	1	21	GCUUACUCUCUUCUUGUCUCC	GGAGAAAAGAGGAGGGUAAGC	Cleavage	1
aly-miR156g-3p	comp26646_c0_seq2	4	23	3.0	11334	1	20	GCUUACUCUCUUCUUGUCUC	GAGGUGAAAGGAGAGUAAGC	Cleavage	1
aly-miR156g-3p	comp31056_c0_seq1	2034	2053	2.5	5.86	1	20	GCUUACUCUCUUCUUGUCUC	GAGACGAGAAAAGAGUAGGU	Translation	1
aly-miR156g-3p	comp31482_c0_seq1	1318	1338	2.5	15.05	1	21	GCUUACUCUCUUCUUGUCUCC	GGGAAGAAGAAGAGAGUAAGC	Cleavage	1
aly-miR156g-3p	comp32899_c0_seq1	2002	2021	3.0	8456	1	20	GCUUACUCUCUUCUUGUCUC	GAGAAAAGAAGAGAGGAAGU	Cleavage	1
aly-miR156g-3p	comp34091_c0_seq9	2874	2893	3.0	3188	1	20	GCUUACUCUCUUCUUGUCUC	GAGAGAGGGAGAGAGUAAGA	Cleavage	1
aly-miR156g-3p	comp34171_c0_seq11	3688	3709	3.0	24222	1	21	GCUUACUCUCU-UCUUGUCUCC	GUAGACGAGGGAGAGAGUAAGC	Cleavage	1
aly-miR156h-3p	comp133362_c0_seq1	67	86	3.0	10052	1	20	GCUCUCUUUCCUUCUGCCAC	CGGGCAGAAGAAAAGAGAGC	Translation	1
aly-miR156h-3p	comp16963_c0_seq1	311	331	2.5	10882	1	21	GCUCUCUUUCCUUCUGCCACC	GGUGAAAGAAGGAGAGAGAGC	Cleavage	1
aly-miR156h-3p	comp17711_c0_seq4	1840	1860	3.0	19304	1	21	GCUCUCUUUCCUUCUGCCACC	GGAGGAAGAAGGAGAGAGAGU	Cleavage	1
aly-miR156h-3p	comp18557_c0_seq1	514	533	2.0	19983	1	20	GCUCUCUUUCCUUCUGCCAC	GUGGAAGAAGGAAAGAGAGA	Cleavage	1
aly-miR156h-3p	comp25137_c0_seq1	998	1017	3.0	12232	1	20	GCUCUCUUUCCUUCUGCCAC	AUGGUAGAAGCAAAGAGAGU	Translation	1
aly-miR156h-3p	comp27883_c0_seq3	649	668	3.0	12528	1	20	GCUCUCUUUCCUUCUGCCAC	GUAGCAGAAGGAAAGAAGGC	Cleavage	1
aly-miR156h-3p	comp28108_c0_seq1	106	125	3.0	19.49	1	20	GCUCUCUUUCCUUCUGCCAC	AGGGCAGAAGGAAAGAGAGG	Cleavage	1
aly-miR156h-3p	comp29457_c0_seq1	1242	1262	3.0	7.72	1	21	GCUCUCUUUCCUUCUGCCACC	GGUGGGAGAAGGAGAGGGAGA	Cleavage	1
aly-miR156h-3p	comp30458_c0_seq1	1549	1568	3.0	22052	1	20	GCUCUCUUUCCUUCUGCCAC	GUAGUAGGAGGAAAGGGGGC	Cleavage	1
aly-miR156h-3p	comp34243_c0_seq1	2779	2798	3.0	23964	1	20	GCUCUCUUUCCUUCUGCCAC	GUGGCAGAAGAAGGGAGAGG	Translation	1
aly-miR156h-3p	comp36305_c0_seq1	2536	2555	3.0	15767	1	20	GCUCUCUUUCCUUCUGCCAC	GUGGCAGAAGAAAGGACAGC	Translation	1
aly-miR156h-3p	comp3785_c0_seq1	96	116	2.5	18655	1	21	GCUCUCUUUCCUUCUGCCACC	GGUGGCGCCAGGAAAGAGAGC	Cleavage	1
aly-miR157a-3p	comp31611_c0_seq2	120	139	2.5	13575	1	20	GCUCUCUAGCCUUCUGUCAU	AUAAUAAAAGGCUAGAGAGC	Cleavage	1
aly-miR157a-3p	comp34277_c0_seq2	24	42	3.0	13155	1	20	GCUCUCUAGCCUUCUGUCAU	AUGACAGAAGGC-AGAGAGA	Cleavage	1
aly-miR157a-3p	comp35432_c0_seq7	407	427	2.5	15323	1	21	GCUCUCUAGCCUUCUGUCAUC	GCUGAGAGAAGGCUGGAGAGC	Cleavage	1
aly-miR157a-3p	comp35851_c0_seq2	54	73	3.0	18781	1	20	GCUCUCUAGCCUUCUGUCAU	AAGACAGAAGGCAAGAGAGA	Cleavage	1
aly-miR157b-3p	comp16558_c0_seq1	90	111	2.5	9795	1	22	GCUCUCUAAGCUUCUGUCAUCA	UAAUGCUAGAAACUUAGAGAGC	Translation	1
aly-miR157b-3p	comp313978_c0_seq1	203	223	3.0	17231	1	21	GCUCUCUAAGCUUCUGUCAUC	GAUUACAAGAGCUUGGAGAGC	Cleavage	1
aly-miR157b-3p	comp35719_c0_seq1	836	855	3.0	5746	1	20	GCUCUCUAAGCUUCUGUCAU	AAGAGAGAAGCAUAGAGAGC	Translation	1
aly-miR157b-3p	comp35857_c0_seq4	1382	1401	2.5	20.61	1	20	GCUCUCUAAGCUUCUGUCAU	AUGAUAGUAGCUUGGAGAGU	Cleavage	1
aly-miR157b-3p	comp367537_c0_seq1	80	101	3.0	20436	1	22	GCUCUCUAAGCUUCUGUCAUCA	UCAUACCAGAAGCUUAGGGAGU	Cleavage	1
aly-miR157c-3p	comp19281_c0_seq1	729	749	2.5	16404	1	21	GCUCUCUAUACUUCUGUCACC	GGUGACAGAAGUAAAGAGAUC	Cleavage	1
aly-miR157d-3p	comp31694_c0_seq2	71	90	2.5	13839	1	20	GCUCUCUAUGCUUCUGUCAU	AUAAAAGAAGCAUGGAGAGC	Cleavage	1
aly-miR157d-3p	comp31962_c0_seq1	504	523	3.0	13479	1	20	GCUCUCUAUGCUUCUGUCAU	AUGACAGAACCAUAGAAGGC	Translation	1
aly-miR158a-5p	comp12994_c0_seq1	600	619	3.0	17712	1	20	CUUUGUCUACAAUUUUGGAA	UUUCAAAAUACUAGAUAAAG	Translation	1
aly-miR158a-5p	comp13334_c0_seq1	132	151	3.0	19371	1	20	CUUUGUCUACAAUUUUGGAA	UCCUAAGAGUGUAGACAAAG	Cleavage	1
aly-miR158a-5p	comp22283_c0_seq1	37	56	3.0	15982	1	20	CUUUGUCUACAAUUUUGGAA	UGUCAGAUUUGUAGACAAAG	Cleavage	1
aly-miR158a-5p	comp26430_c0_seq1	380	400	3.0	15356	1	21	CUUUGUCUACAAUUUUGGAAA	UUGCUGAGAUUGUAGAUAAAG	Cleavage	1
aly-miR158a-5p	comp28298_c0_seq1	2392	2411	3.0	11183	1	20	CUUUGUCUACAAUUUUGGAA	AUCCAAAAUUGUAGGGAAAG	Cleavage	1
aly-miR158a-5p	comp28579_c0_seq2	153	173	2.5	16312	1	21	CUUUGUCUACAAUUUUGGAAA	UUUGCAAAAUUGGAGACGAAG	Translation	1
aly-miR158a-5p	comp29888_c0_seq2	509	528	3.0	13728	1	20	CUUUGUCUACAAUUUUGGAA	AACCAAAACUGUAGACAAAG	Cleavage	1
aly-miR158a-5p	comp30588_c0_seq2	1514	1533	3.0	20106	1	20	CUUUGUCUACAAUUUUGGAA	UUUCAAAGUUGUUGGCAGAG	Cleavage	1
aly-miR158a-5p	comp30855_c0_seq1	257	276	3.0	19593	1	20	CUUUGUCUACAAUUUUGGAA	UUCAGAAGUUGUGGAUAAAG	Cleavage	1
aly-miR158a-5p	comp31992_c0_seq2	156	175	3.0	7813	1	20	CUUUGUCUACAAUUUUGGAA	UUCCAAAAUUGUAGACCGAA	Cleavage	1
aly-miR158a-5p	comp32278_c0_seq1	1226	1245	1.5	9492	1	20	CUUUGUCUACAAUUUUGGAA	UUCUGAAAUUGUGGACAAAG	Cleavage	1
aly-miR158a-5p	comp34881_c0_seq1	965	985	3.0	18967	1	21	CUUUGUCUACAAUUUUGGAAA	UCUCCAAAAUUGGAGACGGAG	Translation	1
aly-miR158a-5p	comp36088_c0_seq1	1577	1596	2.5	16496	1	20	CUUUGUCUACAAUUUUGGAA	UUUUGAAGUUGUGGACAAAG	Cleavage	1
aly-miR158a-5p	comp8417_c0_seq1	310	329	3.0	24718	1	20	CUUUGUCUACAAUUUUGGAA	AUCGAAAAUUGUAGGCAGAG	Cleavage	1
aly-miR158b-5p	comp1172_c0_seq1	624	643	3.0	10304	1	20	UUUGUCUACAAUUUUGGAAA	UUCCAAAAAAUGUAGACAAA	Translation	1
aly-miR158b-5p	comp123125_c0_seq1	99	118	2.5	9542	1	20	UUUGUCUACAAUUUUGGAAA	UUCCCAAAAUUGUAUACAAA	Cleavage	1
aly-miR158b-5p	comp17461_c0_seq1	277	296	3.0	18949	1	20	UUUGUCUACAAUUUUGGAAA	UUCCCGGAAUUGCAGACAAA	Cleavage	1
aly-miR158b-5p	comp229267_c0_seq1	451	470	2.5	17086	1	20	UUUGUCUACAAUUUUGGAAA	UUUCUAAGAUUGAGGACAAA	Cleavage	1
aly-miR158b-5p	comp24859_c0_seq1	606	625	3.0	15538	1	20	UUUGUCUACAAUUUUGGAAA	UUUCCAAAAUGGAAGGCAAG	Translation	1
aly-miR158b-5p	comp25064_c0_seq1	168	187	3.0	11146	1	20	UUUGUCUACAAUUUUGGAAA	UGUCCAAAAUUGUACACGAA	Cleavage	1
aly-miR158b-5p	comp26430_c0_seq1	380	399	3.0	12527	1	20	UUUGUCUACAAUUUUGGAAA	UUGCUGAGAUUGUAGAUAAA	Cleavage	1
aly-miR158b-5p	comp28579_c0_seq2	153	172	2.5	15862	1	20	UUUGUCUACAAUUUUGGAAA	UUUGCAAAAUUGGAGACGAA	Cleavage	1
aly-miR158b-5p	comp29242_c0_seq1	2076	2095	3.0	13155	1	20	UUUGUCUACAAUUUUGGAAA	UUUCUAAAAUUGAGGGCAGA	Cleavage	1
aly-miR158b-5p	comp31992_c0_seq2	155	174	3.0	6897	1	20	UUUGUCUACAAUUUUGGAAA	CUUCCAAAAUUGUAGACCGA	Cleavage	1
aly-miR158b-5p	comp32278_c0_seq1	1225	1244	2.5	9773	1	20	UUUGUCUACAAUUUUGGAAA	AUUCUGAAAUUGUGGACAAA	Cleavage	1
aly-miR158b-5p	comp34881_c0_seq1	965	984	3.0	19046	1	20	UUUGUCUACAAUUUUGGAAA	UCUCCAAAAUUGGAGACGGA	Cleavage	1
aly-miR158b-5p	comp35558_c0_seq1	352	371	2.5	16998	1	20	UUUGUCUACAAUUUUGGAAA	UUUGCAAAGUUGUAGAUGAA	Cleavage	1
aly-miR158b-5p	comp35796_c0_seq2	1686	1705	3.0	19552	1	20	UUUGUCUACAAUUUUGGAAA	UUAUCAAAAUCGUGGACAAA	Translation	1
aly-miR158b-5p	comp37068_c0_seq1	626	645	3.0	13043	1	20	UUUGUCUACAAUUUUGGAAA	UUUCUAAUAUUGGGGACAAA	Cleavage	1
aly-miR158b-5p	comp37104_c0_seq15	1921	1940	3.0	18003	1	20	UUUGUCUACAAUUUUGGAAA	UUUACAGAGUUGUAGGUAAA	Cleavage	1
aly-miR159a-5p	comp165579_c0_seq1	23	42	3.0	13274	1	20	GAGCUCCUUGAAGUUCAAAC	UUUUGAACCUCAAGGAGCUA	Cleavage	1
aly-miR159a-5p	comp24494_c0_seq1	601	621	3.0	20289	1	21	GAGCUCCUUGAAGUUCAAACG	UGGUUGAACUUCAAGGAGGUU	Cleavage	1
aly-miR159a-5p	comp24848_c0_seq1	384	403	2.5	15349	1	20	GAGCUCCUUGAAGUUCAAAC	GUUUGAAUUUCAAGGAUUUC	Cleavage	1
aly-miR159a-5p	comp25997_c0_seq2	914	933	3.0	17.39	1	20	GAGCUCCUUGAAGUUCAAAC	GUUUGACUUUUAAGGAGCUG	Cleavage	1
aly-miR159a-5p	comp32045_c0_seq3	1085	1104	3.0	19276	1	19	GAGCUCCUUGAA-GUUCAAA	UUUGACCAUUCAAGGAGCUC	Cleavage	1
aly-miR159a-5p	comp36928_c1_seq12	316	335	3.0	13.88	1	20	GAGCUCCUUGAAGUUCAAAC	GUUUGACUUUGAAGGAGCUU	Translation	1
aly-miR159a-5p	comp37080_c2_seq1	1710	1729	3.0	17467	1	20	GAGCUCCUUGAAGUUCAAAC	GUUGGAGCUUCAAGGAACUC	Cleavage	1
aly-miR159b-5p	comp21704_c0_seq1	78	98	3.0	21456	1	21	GAGCUCCUUGAAGUUCAAUGG	UCAUUGAAGUGCAUGGAGCUC	Translation	1
aly-miR159b-5p	comp27730_c0_seq1	244	264	3.0	18511	1	21	GAGCUCCUUGAAGUUCAAUGG	CCAUGCAACUUCCAGGAGCUC	Translation	1
aly-miR159b-5p	comp32545_c0_seq4	1533	1551	3.0	20746	1	20	GAGCUCCUUGAAGUUCAAUG	CAUUGAA-UUCUAGGAGCUC	Translation	1
aly-miR159b-5p	comp35239_c0_seq1	2255	2274	2.5	21341	1	20	GAGCUCCUUGAAGUUCAAUG	CAUUGCACAUUAAGGAGCUC	Cleavage	1
aly-miR159b-5p	comp96728_c0_seq1	53	72	3.0	12685	1	20	GAGCUCCUUGAAGUUCAAUG	CAUUGAAGUUCAGAGAGCUC	Cleavage	1
aly-miR159c-5p	comp12414_c0_seq1	124	144	3.0	21.55	1	21	GAGCUCCCUUCCUCCAAAACG	UGAUUUGGUGGAAGGGAGCUG	Cleavage	1
aly-miR159c-5p	comp190579_c0_seq1	30	49	3.0	21.67	1	19	GAGCUCC-CUUCCUCCAAAA	AUUUGGAGGAAGAGGAGCUC	Cleavage	1
aly-miR159c-5p	comp28744_c0_seq1	183	202	3.0	24228	1	20	GAGCUCCCUUCCUCCAAAAC	GAUUUGUAGGAUGGGAGCUC	Translation	1
aly-miR159c-5p	comp34026_c0_seq1	2201	2220	3.0	21563	1	20	GAGCUCCCUUCCUCCAAAAC	GCUUUGCAGGAAGGGAGCUG	Cleavage	1
aly-miR160c-3p	comp168600_c0_seq1	257	276	3.0	16326	1	20	GCGUACAAGGAGCCAAGCAU	AUGCUUAGUUGCUUGUAUGC	Translation	1
aly-miR161-3p.2	comp141453_c0_seq1	533	552	3.0	12683	1	20	GUCACUUUCACUGCAUUAAU	AGUUAUGCAUUGAAAGUGAC	Translation	1
aly-miR161-3p.2	comp145341_c0_seq1	100	119	2.5	14761	1	20	GUCACUUUCACUGCAUUAAU	GUUAAGGCAGUGAAAGUGAA	Cleavage	1
aly-miR161-3p.2	comp20152_c0_seq1	1145	1164	3.0	9643	1	20	GUCACUUUCACUGCAUUAAU	AUUAGUGAAGUGUAAGUGAU	Cleavage	1
aly-miR161-3p.2	comp21182_c0_seq2	881	900	3.0	13007	1	20	GUCACUUUCACUGCAUUAAU	AUUGGUUCAGUGAAAGUGAA	Cleavage	1
aly-miR161-3p.2	comp23920_c0_seq1	808	827	3.0	15657	1	19	GUCACUUUCA-CUGCAUUAA	GUAAUGCAGAUGAAAGUGAC	Translation	1
aly-miR161-3p.2	comp25128_c0_seq2	433	452	3.0	20423	1	20	GUCACUUUCACUGCAUUAAU	AGUAAUGCAGAAAAAGUGAC	Translation	1
aly-miR161-3p.2	comp25419_c0_seq1	942	962	3.0	22746	1	21	GUCACUUUCACUGCAUUAAUC	GAUUGAUGUAGUUGAAGUGGC	Translation	1
aly-miR161-3p.2	comp29327_c0_seq1	1856	1875	3.0	16686	1	20	GUCACUUUCACUGCAUUAAU	CUUGAUGUAGUGAAAGUGAA	Cleavage	1
aly-miR161-3p.2	comp29432_c0_seq1	1142	1161	3.0	13.69	1	20	GUCACUUUCACUGCAUUAAU	AUUAUUGAAGUGAAGGUGAU	Cleavage	1
aly-miR161-3p.2	comp3108_c0_seq1	213	232	2.0	13441	1	20	GUCACUUUCACUGCAUUAAU	AUUAGAGCAGUGAAAGUGGC	Cleavage	1
aly-miR161-3p.2	comp36368_c0_seq3	2657	2676	2.5	18825	1	20	GUCACUUUCACUGCAUUAAU	AUUCAUGCGGUGAAAGUGGU	Cleavage	1
aly-miR161-3p.2	comp63908_c0_seq1	866	885	2.5	17965	1	20	GUCACUUUCACUGCAUUAAU	AUCAAAGCAGUGAAGGUGAC	Cleavage	1
aly-miR161-3p.2	comp68012_c0_seq1	50	69	3.0	5331	1	20	GUCACUUUCACUGCAUUAAU	AUUAAUGCAAUAAAAGUGAA	Translation	1
aly-miR161-5p.1	comp1502_c0_seq1	1020	1040	3.0	18256	1	21	UUGAAAGUGACUACAUCGGGG	CUCUGAUGCAGGCACUUUCAA	Translation	1
aly-miR161-5p.1	comp28585_c0_seq3	579	599	3.0	16668	1	21	UUGAAAGUGACUACAUCGGGG	UCCUGAUGUUAUUACUUUCAA	Translation	1
aly-miR161-5p.1	comp31169_c0_seq1	729	748	1.5	11406	1	20	UUGAAAGUGACUACAUCGGG	CCUAAUGUAGUCACUUUCAA	Cleavage	1
aly-miR161-5p.1	comp32744_c0_seq4	359	378	3.0	24746	1	20	UUGAAAGUGACUACAUCGGG	CCUGAUGUAGUCACUUACAC	Cleavage	1
aly-miR161-5p.1	comp34031_c0_seq1	1395	1414	2.0	15142	1	20	UUGAAAGUGACUACAUCGGG	CCUGAUGUAGUUACUUUCAC	Cleavage	1
aly-miR161-5p.1	comp35896_c0_seq3	2664	2683	3.0	18077	1	20	UUGAAAGUGACUACAUCGGG	CCUGAUUUGGUUACUUUUAA	Cleavage	1
aly-miR161-5p.1	comp36345_c0_seq8	1556	1576	3.0	18015	1	21	UUGAAAGUGACUACAUCGGGG	UCCUGAUGUAAUCACUUACAA	Translation	1
aly-miR162a-5p	comp22670_c0_seq1	81	100	2.5	16059	1	20	GGAGGCAGCGGUUCAUCGAU	AUUGAUGAGCCACUGCUUCC	Translation	1
aly-miR162a-5p	comp31748_c0_seq4	1442	1461	3.0	17387	1	20	GGAGGCAGCGGUUCAUCGAU	ACCGAUGGACUGCUGUCUCU	Cleavage	1
aly-miR162a-5p	comp36872_c0_seq2	4977	4996	3.0	14461	1	20	GGAGGCAGCGGUUCAUCGAU	UUCGAUGAUCUGCUGUCUCC	Cleavage	1
aly-miR163-3p.1	comp18182_c0_seq1	234	254	2.5	15528	1	21	UGAAGAGGACUUGGAACUCGA	UCCAGUUCCAAGACCUCUUUA	Translation	1
aly-miR163-3p.1	comp23467_c0_seq1	156	175	3.0	19754	1	20	UGAAGAGGACUUGGAACUCG	UGAGUUCGAAAUCCUCUUCG	Translation	1
aly-miR163-3p.1	comp262312_c0_seq1	237	259	3.0	17022	1	23	UGAAGAGGACUUGGAACUCGAUC	GCUUGGGCUCCAAGUCUUUUUCA	Cleavage	1
aly-miR163-3p.1	comp30669_c0_seq1	759	780	3.0	15214	1	22	UGAAGAGGACUUGGAACUCGAU	AGUGAUUUCCAAGUCUUCUUCU	Cleavage	1
aly-miR163-3p.1	comp31764_c0_seq1	2372	2392	3.0	17816	1	21	UGAAGAGGACUUGGAACUCGA	UCGAAUUCCAACUCCUCUUCC	Translation	1
aly-miR163-3p.1	comp33512_c0_seq1	1514	1534	3.0	15118	1	21	UGAAGAGGACUUGGAACUCGA	UAGAAUUUCAAGUUCUCUUCA	Cleavage	1
aly-miR163-3p.1	comp34989_c0_seq2	2701	2721	3.0	9.58	1	21	UGAAGAGGACUUGGAACUCGA	UCCAGUUCCUAGUUCUUUUCA	Cleavage	1
aly-miR163-3p.1	comp35229_c1_seq6	1520	1540	2.5	7481	1	21	UGAAGAGGACUUGGAACUCGA	UUGGCUUCCAAGUCCUUUUCA	Cleavage	1
aly-miR163-3p.1	comp35397_c1_seq1	516	536	3.0	12513	1	21	UGAAGAGGACUUGGAACUCGA	UUGAGCUCCAAAUCUUCUUCA	Translation	1
aly-miR163-3p.1	comp35919_c0_seq1	2473	2493	3.0	12545	1	21	UGAAGAGGACUUGGAACUCGA	UUGAGUUCAAAAUUCUCUUCA	Translation	1
aly-miR163-3p.1	comp56266_c0_seq1	797	817	3.0	16931	1	21	UGAAGAGGACUUGGAACUCGA	UCCAUUUCCAACUCCUCUUCA	Translation	1
aly-miR163-3p.1	comp59553_c0_seq1	253	272	3.0	15.36	1	20	UGAAGAGGACUUGGAACUCG	UGAAUUUCAAGUCUUCUUUA	Cleavage	1
aly-miR163-3p.2	comp244602_c0_seq1	94	114	3.0	23306	1	21	AAUCGUUGAGGCUGAAGUCGU	GCGACUUCAGAUUCAGUGGUU	Translation	1
aly-miR163-3p.2	comp30996_c0_seq1	893	913	3.0	22874	1	21	AAUCGUUGAGGCUGAAGUCGU	GUGACUUCAACUUUAAUGAUU	Cleavage	1
aly-miR163-3p.2	comp36702_c0_seq5	938	957	3.0	18914	1	20	AAUCGUUGAGGCUGAAGUCG	UGAUUUGAGCUUCAAUGAUU	Cleavage	1
aly-miR163-3p.2	comp59725_c0_seq1	280	299	3.0	12567	1	20	AAUCGUUGAGGCUGAAGUCG	CAAUAUCAGCUUCAACGAUU	Cleavage	1
aly-miR163-5p.1	comp29825_c0_seq1	1203	1222	3.0	20899	1	20	CGAGUUCCAGCCUCCUCAGA	UCUGAGGAGGCCAGGGCUCG	Translation	1
aly-miR163-5p.1	comp36811_c0_seq13	619	638	2.0	20522	1	20	CGAGUUCCAGCCUCCUCAGA	UCUGAGGUGGUUGGAACUUG	Cleavage	1
aly-miR163-5p.2	comp135809_c0_seq1	77	96	2.5	18183	1	20	GACUUUAGCAACAACGAUUU	AAAUUGUUGAUGUUAAAGUU	Translation	1
aly-miR163-5p.2	comp154320_c0_seq1	13	32	3.0	13961	1	20	GACUUUAGCAACAACGAUUU	UAAUUUUUGUUGCUAAAGUU	Cleavage	1
aly-miR163-5p.2	comp237412_c0_seq1	223	242	3.0	20497	1	20	GACUUUAGCAACAACGAUUU	AUAUUGUUAUUGCUGAAGUC	Cleavage	1
aly-miR163-5p.2	comp26078_c0_seq4	208	227	2.5	14196	1	20	GACUUUAGCAACAACGAUUU	UGAUGGUUGUUGCUAAAGUC	Cleavage	1
aly-miR163-5p.2	comp28229_c1_seq1	1920	1939	3.0	16844	1	20	GACUUUAGCAACAACGAUUU	CAAUUGUUGGUGCUAAAGUU	Translation	1
aly-miR163-5p.2	comp30154_c0_seq2	1085	1105	1.5	17709	1	21	GACUUUAGCAACAACGAUUUC	GAAAUUGUUGUUGCUGAGGUC	Cleavage	1
aly-miR163-5p.2	comp31844_c0_seq3	494	514	3.0	19201	1	21	GACUUUAGCAACAACGAUUUC	GGAAUUAUCGUUGCUAAAGUC	Cleavage	1
aly-miR163-5p.2	comp339817_c0_seq1	212	231	3.0	12655	1	20	GACUUUAGCAACAACGAUUU	AAAUUGUUUUUGUUAAGGUU	Cleavage	1
aly-miR163-5p.2	comp98941_c0_seq1	161	180	0.5	10242	1	20	GACUUUAGCAACAACGAUUU	AAAUCGUUGUUGCUAAAGUU	Cleavage	1
aly-miR164a-3p	comp31251_c0_seq1	1860	1879	3.0	20845	1	20	CACGUACUCCCCUUCUCCAA	UUGGAGGACUGGAGUAUGUG	Translation	1
aly-miR164a-3p	comp33988_c0_seq1	2802	2821	2.5	16329	1	20	CACGUACUCCCCUUCUCCAA	UUGGGGAGGGGGGGUGUGUG	Cleavage	1
aly-miR164b-3p	comp12539_c0_seq2	317	336	3.0	15936	1	20	CAUGUGCCCAUCUUCACCAU	AGGGUGGAGAUGAGCAUAUG	Cleavage	1
aly-miR164b-3p	comp21698_c0_seq1	954	973	3.0	19573	1	20	CAUGUGCCCAUCUUCACCAU	GGGGUGAGGAUGGGUACAUG	Cleavage	1
aly-miR164b-3p	comp35925_c0_seq1	1496	1516	3.0	12641	1	21	CAUGUGCCCAUCUUCACCAUC	GAUGGUAAAAAUGUGCACAUG	Cleavage	1
aly-miR164b-3p	comp36633_c0_seq45	896	916	3.0	14712	1	21	CAUGUGCCCAUCUUCACCAUC	GAUGGUGGUGAUGGGUAUGUG	Cleavage	1
aly-miR164c-3p	comp31414_c0_seq4	3264	3283	3.0	24615	1	20	CACGUGUUCUACUCCUCCAA	UUGGAUGGGUAGAGCACGUA	Cleavage	1
aly-miR165a-5p	comp186053_c0_seq1	228	247	3.0	23.95	1	20	GAAUGUUGUCUGGAUCGAGG	CUCUGAUUCGGACAACAUUC	Cleavage	1
aly-miR165a-5p	comp27062_c0_seq2	204	223	3.0	18572	1	20	GAAUGUUGUCUGGAUCGAGG	CCUCAGUUCGGACAGCAUUC	Cleavage	1
aly-miR165a-5p	comp32395_c0_seq1	460	479	3.0	8767	1	20	GAAUGUUGUCUGGAUCGAGG	CCUAGAUCCAAUCAACAUUC	Translation	1
aly-miR165a-5p	comp34837_c0_seq1	659	678	3.0	16.66	1	20	GAAUGUUGUCUGGAUCGAGG	UUUCUAUCCGGAUAACAUUC	Cleavage	1
aly-miR165a-5p	comp47375_c0_seq1	369	388	3.0	14782	1	20	GAAUGUUGUCUGGAUCGAGG	CCUCGGUAAAGACAGCAUUC	Cleavage	1
aly-miR165b-5p	comp12488_c0_seq1	514	533	2.5	9702	1	20	GAAUGUUGUUUGGAUCGAGG	CCUUGAACUAAACAACAUUU	Cleavage	1
aly-miR165b-5p	comp138381_c0_seq1	106	125	3.0	21947	1	20	GAAUGUUGUUUGGAUCGAGG	GCUUGGUCCAAAAAACAUUC	Cleavage	1
aly-miR165b-5p	comp36699_c1_seq2	2281	2300	3.0	15244	1	20	GAAUGUUGUUUGGAUCGAGG	CCUUAAACCAAGCAACAUUC	Cleavage	1
aly-miR165b-5p	comp61532_c0_seq1	102	121	3.0	8668	1	20	GAAUGUUGUUUGGAUCGAGG	UUUCCAUGCAAACAACAUUC	Cleavage	1
aly-miR166e-5p	comp13811_c0_seq1	1	21	3.0	13206	1	21	GGAAUGUUGUCUGGCACGAGG	UCUUGUGCGGGACUACAUUCC	Cleavage	1
aly-miR166e-5p	comp24280_c0_seq1	333	352	2.5	11479	1	20	GGAAUGUUGUCUGGCACGAG	CUUGUGUCUGACAAUAUUCC	Cleavage	1
aly-miR166e-5p	comp25988_c0_seq2	185	204	3.0	7376	1	20	GGAAUGUUGUCUGGCACGAG	CUUGUGUCAGAAAACAUUCA	Translation	1
aly-miR166e-5p	comp348105_c0_seq1	101	120	3.0	18.57	1	20	GGAAUGUUGUCUGGCACGAG	CUUGUGCUGGAGAAUAUUCC	Translation	1
aly-miR166f-5p	comp104794_c0_seq1	59	78	3.0	22.87	1	20	UGAAUGAUGCCUGGCUCGAG	CGCGAGCUAGGAAUCAUUCG	Translation	1
aly-miR166f-5p	comp27215_c0_seq1	1715	1734	3.0	14159	1	20	UGAAUGAUGCCUGGCUCGAG	CUAGAGCUAGGCAGCAUUCA	Cleavage	1
aly-miR166g-5p	comp25459_c0_seq1	695	714	3.0	18251	1	20	GGAAUGUUGUUUGGCUCGAG	UUCCAGUCAAACAACAUUUU	Cleavage	1
aly-miR166g-5p	comp32395_c0_seq1	460	480	3.0	8797	1	21	GGAAUGUUGUUUGGCUCGAGG	CCUAGAUCCAAUCAACAUUCC	Translation	1
aly-miR167a-3p	comp30995_c0_seq1	256	275	3.0	14954	1	19	GAUCAUGUUCGCAGU-UUCA	UGAAUACUGCGAAUAUGAUU	Cleavage	1
aly-miR167a-3p	comp35888_c0_seq1	1841	1860	3.0	22299	1	20	GAUCAUGUUCGCAGUUUCAC	GUGGUACUGGGAACAUGAUU	Translation	1
aly-miR167c-3p	comp28317_c0_seq3	1301	1320	2.5	9421	1	20	AGGUCAUGCUGGUAGUUUCA	UGAAACUACCACCAUUACCU	Translation	1
aly-miR167c-3p	comp284127_c0_seq1	140	160	2.5	18.84	1	21	AGGUCAUGCUGGUAGUUUCAC	GUGAAACUACUAUUAUGGCCU	Translation	1
aly-miR167c-3p	comp35104_c0_seq1	2176	2195	3.0	18.46	1	20	AGGUCAUGCUGGUAGUUUCA	UGAAACAACCAGCAUGCUCU	Cleavage	1
aly-miR167c-3p	comp36513_c0_seq1	394	413	3.0	12322	1	20	AGGUCAUGCUGGUAGUUUCA	UGAAACAGCCAGCAUAACCU	Cleavage	1
aly-miR167d-3p	comp20160_c0_seq4	546	566	2.5	14313	1	21	AGGUCAUCCUGCAGCUUCAGU	AUUGAAGCUGCUAGAUGACCU	Translation	1
aly-miR167d-3p	comp24500_c0_seq1	470	489	2.5	24838	1	20	AGGUCAUCCUGCAGCUUCAG	AUGAAGCUGAGGGAUGACCU	Translation	1
aly-miR167d-3p	comp28810_c0_seq1	1181	1200	3.0	15561	1	20	AGGUCAUCCUGCAGCUUCAG	UUGAAGCUGCAGCCUGACCU	Cleavage	1
aly-miR167d-3p	comp32683_c0_seq3	1838	1857	3.0	24357	1	20	AGGUCAUCCUGCAGCUUCAG	CUGGAGCUGAUGGAUGACUU	Translation	1
aly-miR167d-3p	comp35883_c0_seq4	475	494	3.0	22544	1	20	AGGUCAUCCUGCAGCUUCAG	UUGGAGUUGCAAGAUGGCCU	Translation	1
aly-miR167d-3p	comp36967_c0_seq1	6592	6611	3.0	22481	1	21	AGGUCAUCCUGCAGCUUCAGU	ACUGAAGCUGUAG-AUGGCCU	Cleavage	1
aly-miR167d-3p	comp37340_c2_seq1	1665	1685	2.5	14067	1	21	AGGUCAUCCUGCAGCUUCAGU	AUUGAGGCUGUGGGAUGACUU	Cleavage	1
aly-miR169b-3p	comp25695_c0_seq4	931	950	3.0	17934	1	20	GGCAAGUUGUCCUUCGGCUA	UAGUUGAUAGACAACUUGCC	Cleavage	1
aly-miR169c-3p	comp107364_c0_seq1	205	224	3.0	15079	1	20	GGCAAGUCAUCUCUGGCUAU	AUAUCCAAGGAUGACUUGCU	Cleavage	1
aly-miR169c-3p	comp185964_c0_seq1	1	20	3.0	14509	1	20	GGCAAGUCAUCUCUGGCUAU	AUGACCAGAGAUGAUUUGUU	Cleavage	1
aly-miR169c-3p	comp23473_c0_seq2	229	247	3.0	13172	1	20	GGCAAGUCAUCUCUGGCUAU	AUAGCCAAAG-UGACUUGCC	Translation	1
aly-miR169c-3p	comp261251_c0_seq1	194	213	2.5	14.96	1	20	GGCAAGUCAUCUCUGGCUAU	AUAGCCAGAUCUGACUUGUC	Translation	1
aly-miR169d-3p	comp13168_c0_seq1	56	75	3.0	8349	1	20	GCAAGUUGACCUUGGCUCUG	CAGAGCCAACAUAAACUUGC	Translation	1
aly-miR169d-3p	comp23474_c0_seq1	558	577	3.0	17.08	1	20	GCAAGUUGACCUUGGCUCUG	UAAAGCCAGGGCCAACUUGC	Translation	1
aly-miR169d-3p	comp28652_c0_seq1	1862	1882	2.5	19364	1	21	GCAAGUUGACCUUGGCUCUGU	GCAGACCUAAGUUCAACUUGC	Translation	1
aly-miR169d-3p	comp37263_c0_seq1	5989	6009	3.0	16712	1	21	GCAAGUUGACCUUGGCUCUGU	ACAGAGUUAUGGUCGACUUGU	Cleavage	1
aly-miR169d-3p	comp8170_c0_seq1	184	204	3.0	18367	1	21	GCAAGUUGACCUUGGCUCUGU	ACAGAGCAAAGUUUAAUUUGC	Translation	1
aly-miR169f-3p	comp37263_c0_seq1	5990	6009	3.0	16712	1	20	GCAAGUUGACCUUGGCUCUG	CAGAGUUAUGGUCGACUUGU	Cleavage	1
aly-miR169f-3p	comp8170_c0_seq1	185	204	3.0	18367	1	20	GCAAGUUGACCUUGGCUCUG	CAGAGCAAAGUUUAAUUUGC	Translation	1
aly-miR169n-5p	comp2880_c0_seq1	52	72	3.0	12268	1	21	UAGCCAAAGAUGACUUGCCUG	CAGGCUAUUCAUCUUUGGUUG	Cleavage	1
aly-miR169n-5p	comp31981_c1_seq1	416	435	3.0	18227	1	20	UAGCCAAAGAUGACUUGCCU	AGUCAAGUCAGCUUUGGUUG	Translation	1
aly-miR169n-5p	comp33531_c0_seq1	873	893	3.0	23181	1	21	UAGCCAAAGAUGACUUGCCUG	CAGGGAAGUCAUUUUUGGCAA	Cleavage	1
aly-miR170-5p	comp30123_c0_seq3	338	357	3.0	20.97	1	20	UAUUGGCCUGGUUCACUCAG	CUGAGUCAACUGGGCCAAUU	Cleavage	1
aly-miR170-5p	comp66880_c0_seq1	202	221	2.5	19192	1	20	UAUUGGCCUGGUUCACUCAG	CUGAGUGGUCCAGGCUAAUG	Cleavage	1
aly-miR171b-5p	comp21081_c0_seq1	1384	1403	3.0	15.85	1	20	AGAUAUUAGUGCGGUUCAAU	CUUGAACUUCACUGAUAUCU	Cleavage	1
aly-miR171b-5p	comp23155_c0_seq2	409	428	3.0	5816	1	20	AGAUAUUAGUGCGGUUCAAU	AUUGAACUGCACAAAAAUCU	Cleavage	1
aly-miR171b-5p	comp244126_c0_seq1	84	104	2.5	15743	1	21	AGAUAUUAGUGCGGUUCAAUC	GAUUGAACUACGCUAAUAUUU	Cleavage	1
aly-miR171b-5p	comp27880_c1_seq2	75	95	3.0	9049	1	21	AGAUAUUAGUGCGGUUCAAUC	GGUUGAAUCACACUAAUGUUU	Cleavage	1
aly-miR171b-5p	comp31680_c0_seq1	1289	1308	3.0	7812	1	20	AGAUAUUAGUGCGGUUCAAU	AUUGAAUAGCACUCAUAUCU	Cleavage	1
aly-miR171b-5p	comp31923_c0_seq1	2783	2802	3.0	10689	1	20	AGAUAUUAGUGCGGUUCAAU	AUUGGAUGGCACAAAUAUCU	Cleavage	1
aly-miR171b-5p	comp32884_c0_seq1	321	341	3.0	17468	1	21	AGAUAUUAGUGCGGUUCAAUC	GAUUGAACUGUACUGUUAUCU	Cleavage	1
aly-miR171b-5p	comp35012_c0_seq2	3395	3414	3.0	16441	1	20	AGAUAUUAGUGCGGUUCAAU	AUUGAACUGAACUGAUAUCA	Translation	1
aly-miR171b-5p	comp37291_c0_seq8	745	764	3.0	10.74	1	20	AGAUAUUAGUGCGGUUCAAU	CUUGAAUUGCACUAAUAUCA	Cleavage	1
aly-miR171b-5p	comp79573_c0_seq1	237	256	3.0	14621	1	20	AGAUAUUAGUGCGGUUCAAU	AUGGAACUGCAUUAAUAUCA	Cleavage	1
aly-miR171c-5p	comp26484_c0_seq1	217	236	3.0	16215	1	20	AGAUAUUGGUGCGGUUCAAU	AUUGAACAGCUUCAGUAUCU	Translation	1
aly-miR171c-5p	comp33190_c0_seq2	290	309	3.0	20619	1	20	AGAUAUUGGUGCGGUUCAAU	GUUGAGCCCCUCCAAUAUCU	Translation	1
aly-miR171c-5p	comp9194_c0_seq1	246	266	3.0	19309	1	21	AGAUAUUGGUGCGGUUCAAUC	GAUUGGAUUGAGCCAAUAUCU	Translation	1
aly-miR172a-5p	comp21599_c0_seq1	717	736	3.0	18204	1	20	GUGGCAUCAUCAAGAUUCAC	GUGGCUUUUGAAGAUGCCAC	Translation	1
aly-miR172a-5p	comp244614_c0_seq1	163	183	2.5	17913	1	21	GUGGCAUCAUCAAGAUUCACA	UGGGAAUCUGGAUGAUGCUAC	Cleavage	1
aly-miR172a-5p	comp25661_c0_seq2	671	691	3.0	17333	1	21	GUGGCAUCAUCAAGAUUCACA	UGUUAAUCUUGUUGAUGCCAA	Translation	1
aly-miR172a-5p	comp261779_c0_seq1	154	174	2.5	17056	1	21	GUGGCAUCAUCAAGAUUCACA	UGUGAAUUUAGAUGAUGCUAU	Cleavage	1
aly-miR172a-5p	comp32200_c0_seq6	1872	1891	3.0	8696	1	20	GUGGCAUCAUCAAGAUUCAC	CUUGAUCUUGAUGAUGCCAU	Cleavage	1
aly-miR172a-5p	comp35022_c0_seq5	104	124	3.0	20005	1	21	GUGGCAUCAUCAAGAUUCACA	UGGGAAUCCUGAUGAUGCUGC	Cleavage	1
aly-miR172a-5p	comp355129_c0_seq1	7	27	3.0	17273	1	21	GUGGCAUCAUCAAGAUUCACA	UAUGAAUCUUAAAGAUGCCAC	Translation	1
aly-miR172a-5p	comp35614_c1_seq2	529	549	3.0	15026	1	21	GUGGCAUCAUCAAGAUUCACA	UGAGAAUCCUGAUGAUGCUGC	Cleavage	1
aly-miR172b-5p	comp13796_c0_seq1	428	448	3.0	10824	1	21	GCAGCACCAUCAAGAUUCACA	UGUGUAUCUUGAAGGUGUUGU	Translation	1
aly-miR172b-5p	comp28905_c0_seq1	1233	1253	3.0	20485	1	21	GCAGCACCAUCAAGAUUCACA	UGUGAUCCUUGAUGGUGCUGG	Cleavage	1
aly-miR172b-5p	comp34688_c0_seq1	1346	1366	3.0	22273	1	21	GCAGCACCAUCAAGAUUCACA	UGUGGAUAUUGAUGCUGCUGC	Cleavage	1
aly-miR172b-5p	comp35681_c0_seq1	1743	1763	3.0	21036	1	21	GCAGCACCAUCAAGAUUCACA	UGUGAGUGAUGAUGGUGUUGC	Cleavage	1
aly-miR172d-5p	comp21837_c0_seq1	24	44	3.0	16132	1	21	GCAACAUCUUCAAGAUUCAGA	UCUGAUUUUUGGAGGUGUUGU	Cleavage	1
aly-miR172d-5p	comp26225_c0_seq1	836	855	2.5	14089	1	20	GCAACAUCUUCAAGAUUCAG	CUGCAUCUUGAAGAUGUUCC	Cleavage	1
aly-miR172d-5p	comp32890_c0_seq83	596	615	3.0	8528	1	20	GCAACAUCUUCAAGAUUCAG	CUGAAUUUUACAGAUGUUGU	Translation	1
aly-miR172d-5p	comp33355_c0_seq1	2056	2076	2.5	18071	1	21	GCAACAUCUUCAAGAUUCAGA	UCUGGAUCUUGAUUAUGUUGC	Translation	1
aly-miR172d-5p	comp515471_c0_seq1	125	144	2.5	24.39	1	20	GCAACAUCUUCAAGAUUCAG	CAGAGCCUUGAAGAUGUUGC	Cleavage	1
aly-miR172e-3p	comp12513_c0_seq2	85	104	2.0	11842	1	20	GAAUCUUGAUGAUGCUGCAU	GUGCAGCAGCAUCAAGGUUC	Cleavage	1
aly-miR172e-3p	comp20427_c0_seq9	758	777	2.5	19907	1	20	GAAUCUUGAUGAUGCUGCAU	AUUCAGCUUCAUCAAGAUUU	Cleavage	1
aly-miR172e-3p	comp23133_c0_seq2	448	467	2.0	19606	1	20	GAAUCUUGAUGAUGCUGCAU	CUCCAGCAUCAUCAAGAUUC	Cleavage	1
aly-miR172e-3p	comp27438_c0_seq3	1002	1021	1.5	16168	1	20	GAAUCUUGAUGAUGCUGCAU	CUGCAGCAUCAUCAGGAUUC	Cleavage	1
aly-miR172e-3p	comp28579_c0_seq2	1905	1924	3.0	20116	1	19	GAAUCUUGAUGA-UGCUGCA	UGCAGCAAUCUUCAAGAUUC	Translation	1
aly-miR172e-3p	comp31954_c0_seq1	1066	1085	3.0	15002	1	20	GAAUCUUGAUGAUGCUGCAU	CUUCAGCAUUGUCAAGAUUC	Cleavage	1
aly-miR172e-3p	comp31969_c0_seq1	3209	3228	2.5	21452	1	20	GAAUCUUGAUGAUGCUGCAU	UUGGAGCAUCAUCAAGAUUU	Cleavage	1
aly-miR172e-3p	comp329908_c0_seq1	222	241	2.0	16002	1	20	GAAUCUUGAUGAUGCUGCAU	GUGCAGCAUCGUCAAGAUUG	Cleavage	1
aly-miR172e-3p	comp33183_c0_seq2	1890	1909	3.0	13839	1	20	GAAUCUUGAUGAUGCUGCAU	GUGUAGUAUCAUCAUGAUUC	Cleavage	1
aly-miR172e-3p	comp33585_c0_seq1	295	314	3.0	16989	1	20	GAAUCUUGAUGAUGCUGCAU	AAGUAGCAUUAUCAGGAUUU	Cleavage	1
aly-miR172e-3p	comp338449_c0_seq1	121	140	3.0	20708	1	20	GAAUCUUGAUGAUGCUGCAU	GUGCAGCUUUGUCAAGGUUC	Cleavage	1
aly-miR172e-3p	comp34479_c0_seq1	2943	2962	2.0	14333	1	20	GAAUCUUGAUGAUGCUGCAU	AUGAAGCAGCAUCAAGAUUC	Cleavage	1
aly-miR172e-3p	comp34908_c0_seq1	3796	3815	0.0	16127	1	20	GAAUCUUGAUGAUGCUGCAU	AUGCAGCAUCAUCAAGAUUC	Cleavage	1
aly-miR172e-3p	comp35527_c1_seq1	2545	2564	2.5	12857	1	20	GAAUCUUGAUGAUGCUGCAU	AUGCAGCAUCAACAAUAUUC	Translation	1
aly-miR172e-3p	comp35992_c0_seq2	1931	1950	2.5	19037	1	20	GAAUCUUGAUGAUGCUGCAU	AUGCAGCAUCAACAAGAUCC	Translation	1
aly-miR172e-3p	comp36907_c0_seq2	1562	1581	3.0	17495	1	20	GAAUCUUGAUGAUGCUGCAU	UUGCAGCAUCUUCAGGGUUC	Translation	1
aly-miR172e-3p	comp37286_c0_seq2	4747	4766	3.0	6728	1	20	GAAUCUUGAUGAUGCUGCAU	CUUCAUCAUCAUCAAGAUUC	Cleavage	1
aly-miR172e-3p	comp84491_c0_seq1	476	494	3.0	12678	1	20	GAAUCUUGAUGAUGCUGCAU	AUGCUGCAU-AUCAAGAUUC	Translation	1
aly-miR173a-3p	comp27154_c0_seq1	411	430	2.5	17371	1	20	GAUUCUCUGUGCAAGUGGAA	UUCCAAUUGUUCAGAGAAUC	Translation	1
aly-miR173a-3p	comp29559_c0_seq1	675	695	3.0	14862	1	21	GAUUCUCUGUGCAAGUGGAAG	UUUCCUCUUGGACGGAGAAUU	Translation	1
aly-miR173a-3p	comp31544_c0_seq1	855	874	2.5	19295	1	20	GAUUCUCUGUGCAAGUGGAA	UUCCAUUUUCACAGAGAGUU	Cleavage	1
aly-miR173a-3p	comp35928_c0_seq1	2254	2274	3.0	11502	1	21	GAUUCUCUGUGCAAGUGGAAG	CUUUUCCUUCCACAGAGAAUC	Cleavage	1
aly-miR173a-3p	comp370285_c0_seq1	217	237	3.0	7552	1	21	GAUUCUCUGUGCAAGUGGAAG	CUUCCAUUUUUGCAGAGAAUU	Cleavage	1
aly-miR173a-3p	comp4024_c0_seq1	97	117	3.0	13459	1	21	GAUUCUCUGUGCAAGUGGAAG	UUUCCUCUUGCACAGAAAAUU	Cleavage	1
aly-miR1887	comp141126_c0_seq1	166	189	2.5	16535	1	24	CACUUAGAUUGUU-CUUAGUAUGAG	UUCA-ACUGAGUAACAAUCUAAGUG	Cleavage	1
aly-miR1887	comp36115_c0_seq1	1388	1409	3.0	18603	1	22	CACUUAGAUUGUUCUUAGUAUG	UGUAUUAAGAGUCAUCUGAGUG	Translation	1
aly-miR1887	comp98298_c0_seq1	149	171	3.0	13394	1	23	CACUUAGAUUGUUCUUAGUAUGA	UGAUGUUAAGGACAAUCUAAUUG	Cleavage	1
aly-miR319a-5p	comp20998_c0_seq1	141	161	2.0	16261	1	21	AGAGCUUCCUUGAGUCCAUUC	GAAUGGACGCGAGGAAGUUCU	Cleavage	1
aly-miR319a-5p	comp212875_c0_seq1	87	107	3.0	15965	1	21	AGAGCUUCCUUGAGUCCAUUC	GAGUGGAUUCAAGAGAGCUUU	Cleavage	1
aly-miR319a-5p	comp21486_c0_seq1	282	301	3.0	14606	1	20	AGAGCUUCCUUGAGUCCAUU	AAUGCACUAAGGGAAGCUUU	Cleavage	1
aly-miR319a-5p	comp21804_c0_seq1	369	389	3.0	21671	1	21	AGAGCUUCCUUGAGUCCAUUC	GGAGGAACUCAAGGAAGCUUU	Cleavage	1
aly-miR319a-5p	comp272202_c0_seq1	137	156	3.0	21841	1	20	AGAGCUUCCUUGAGUCCAUU	AAUUGACUAAAGCAAGCUCU	Cleavage	1
aly-miR319a-5p	comp29968_c0_seq3	1152	1171	3.0	22.03	1	20	AGAGCUUCCUUGAGUCCAUU	CAUGGACUCAAACAAGCUCU	Translation	1
aly-miR319a-5p	comp32328_c0_seq2	1198	1217	3.0	15.28	1	20	AGAGCUUCCUUGAGUCCAUU	AAUGGAGUUCAGGAAGUUCU	Translation	1
aly-miR319a-5p	comp33130_c0_seq2	1063	1082	2.5	20341	1	20	AGAGCUUCCUUGAGUCCAUU	AAUGGACUCAAGGGGCCUCU	Cleavage	1
aly-miR319a-5p	comp35826_c0_seq20	954	973	2.0	20241	1	20	AGAGCUUCCUUGAGUCCAUU	AAUGGACUUAAGGAAGCUUA	Cleavage	1
aly-miR319a-5p	comp36681_c0_seq7	2734	2754	3.0	14462	1	21	AGAGCUUCCUUGAGUCCAUUC	GGUUGGACUUAAGGAAGUUUU	Cleavage	1
aly-miR319b-5p	comp17315_c0_seq1	1070	1089	3.0	22554	1	20	AGAGCUUUCUUCGGUCCACU	AAUGGACUGAAGAAAGUUCC	Cleavage	1
aly-miR319b-5p	comp29303_c0_seq1	802	821	3.0	21756	1	20	AGAGCUUUCUUCGGUCCACU	AGUGGACACAAGAGAGCUUU	Cleavage	1
aly-miR319b-5p	comp37171_c1_seq1	1440	1458	3.0	18024	1	20	AGAGCUUUCUUCGGUCCACU	AGUGGAG-GAAGAAAGCUCU	Cleavage	1
aly-miR319c-5p	comp24805_c0_seq1	602	621	2.5	19232	1	20	GGAGAUUCUUUCAGUCCAGU	ACUGGACUGGAUGGAUCUUC	Translation	1
aly-miR319c-5p	comp35856_c2_seq4	1083	1102	2.5	11799	1	20	GGAGAUUCUUUCAGUCCAGU	ACUGCAGUGAAAGAAUCUUC	Cleavage	1
aly-miR319c-5p	comp5330_c0_seq1	193	212	3.0	15255	1	20	GGAGAUUCUUUCAGUCCAGU	AUUUGACUGGAAGGAUCUCU	Cleavage	1
aly-miR3433-3p	comp141543_c0_seq1	267	286	2.0	14.72	1	20	UCACAGUUCUUGAUUACCCA	UGGGUUAUCAGGAAUUGUGA	Cleavage	1
aly-miR3433-3p	comp15731_c0_seq1	377	396	3.0	18924	1	20	UCACAGUUCUUGAUUACCCA	UGGGUAAUCAAAGACUCUGA	Translation	1
aly-miR3433-3p	comp28150_c0_seq2	628	647	3.0	24009	1	20	UCACAGUUCUUGAUUACCCA	UUGGUAGCCAAGAACUGUGG	Cleavage	1
aly-miR3433-3p	comp33113_c0_seq1	1739	1759	3.0	19.47	1	21	UCACAGUUCUUGAUUACCCAC	GUGGGUUUUCAAGAACUGUGC	Cleavage	1
aly-miR3433-3p	comp36817_c0_seq1	1780	1799	3.0	12413	1	20	UCACAGUUCUUGAUUACCCA	UGGGUGCUCAAGAAAUGUGA	Cleavage	1
aly-miR3433-3p	comp59285_c0_seq1	579	599	3.0	16531	1	21	UCACAGUUCUUGAUUACCCAC	GUGGGAAAAAAAGAACUGUGA	Cleavage	1
aly-miR3433-5p	comp21728_c0_seq1	264	283	3.0	19557	1	20	GGUCAUUUGAGAACUGUGAU	AGCACAGUUCUCAAAUGGAC	Cleavage	1
aly-miR3433-5p	comp36060_c0_seq1	1364	1384	3.0	13051	1	21	GGUCAUUUGAGAACUGUGAUG	UAAUGCAGCUCUCAAAUGACC	Cleavage	1
aly-miR3433-5p	comp36878_c0_seq10	1689	1708	2.0	16095	1	20	GGUCAUUUGAGAACUGUGAU	GUCACAGUUUUCAAAUGAUU	Cleavage	1
aly-miR3433-5p	comp37240_c0_seq1	3760	3779	3.0	17006	1	20	GGUCAUUUGAGAACUGUGAU	AUUGCAUUUCUCAAAUGAUU	Cleavage	1
aly-miR3433-5p	comp77213_c0_seq1	365	384	2.5	16507	1	20	GGUCAUUUGAGAACUGUGAU	AUUAUAGUUCUCAAAUGAUG	Cleavage	1
aly-miR3434-3p	comp149620_c0_seq1	229	248	3.0	17722	1	20	UCAAAAUCAGAGAAUCAACC	GGGUUAUUUUCUGAUUUUGG	Cleavage	1
aly-miR3434-3p	comp15724_c0_seq1	281	301	3.0	15052	1	21	UCAAAAUCAGAGAAUCAACCA	UGGUUGAUUUCUUGAUUUUGC	Translation	1
aly-miR3434-3p	comp30399_c0_seq1	1666	1685	3.0	17738	1	20	UCAAAAUCAGAGAAUCAACC	GGAUUGUUUUCUGAUUUUGA	Cleavage	1
aly-miR3434-3p	comp32087_c0_seq2	656	676	3.0	12464	1	21	UCAAAAUCAGAGAAUCAACCA	UGGUUGAAUCUUUUGUUUUGA	Cleavage	1
aly-miR3434-3p	comp36781_c0_seq1	2094	2113	3.0	15683	1	20	UCAAAAUCAGAGAAUCAACC	CCGUGAUUCUCUGAUUUUGA	Cleavage	1
aly-miR3434-3p	comp37449_c0_seq8	520	540	3.0	14224	1	21	UCAAAAUCAGAGAAUCAACCA	UGGUUAAUUCUUUGAUUUUCA	Cleavage	1
aly-miR3434-5p	comp116457_c0_seq1	499	518	3.0	17368	1	20	GCUGAUUCUCUGAUUUUGAA	UUCAAAUUCAGUAAAUCAGC	Translation	1
aly-miR3434-5p	comp18624_c0_seq1	541	560	3.0	14555	1	20	GCUGAUUCUCUGAUUUUGAA	UGCAAAAGCAGAGAAUUAGU	Cleavage	1
aly-miR3434-5p	comp2024_c0_seq1	39	59	3.0	13221	1	21	GCUGAUUCUCUGAUUUUGAAC	GUUGAAAAUAAGAAAAUCAGC	Cleavage	1
aly-miR3434-5p	comp212338_c0_seq1	190	209	2.0	7815	1	20	GCUGAUUCUCUGAUUUUGAA	UUCAAAAUAAGAAAAUCAGC	Cleavage	1
aly-miR3434-5p	comp22803_c0_seq1	664	683	3.0	16935	1	20	GCUGAUUCUCUGAUUUUGAA	CUCAAAAACGGGGAAUCAGC	Cleavage	1
aly-miR3434-5p	comp28181_c0_seq4	860	879	3.0	11723	1	20	GCUGAUUCUCUGAUUUUGAA	UUCAAUGUCUGAGAAUCGGC	Translation	1
aly-miR3434-5p	comp28531_c0_seq1	367	386	3.0	9166	1	20	GCUGAUUCUCUGAUUUUGAA	UGCAAAAUCCCAGAAUCAGC	Translation	1
aly-miR3434-5p	comp31492_c0_seq2	2049	2069	3.0	21.26	1	20	GCUGAUUCUCUGA-UUUUGAA	UUCAGGAGUCAGAGAAUCAGC	Cleavage	1
aly-miR3434-5p	comp33563_c0_seq4	1032	1051	3.0	11746	1	20	GCUGAUUCUCUGAUUUUGAA	UUCAAGAUUGGAGAAUCAUC	Cleavage	1
aly-miR3434-5p	comp35617_c0_seq8	2818	2837	3.0	15959	1	20	GCUGAUUCUCUGAUUUUGAA	UUGCAAAUUAGAGGAUCAGC	Cleavage	1
aly-miR3434-5p	comp36407_c0_seq1	5438	5457	3.0	19112	1	20	GCUGAUUCUCUGAUUUUGAA	UUCAGUAUCAGAAAGUCAGC	Cleavage	1
aly-miR3434-5p	comp36520_c0_seq7	3223	3242	3.0	18909	1	20	GCUGAUUCUCUGAUUUUGAA	UUCAGGAUUCGAGGAUCAGC	Translation	1
aly-miR3434-5p	comp36716_c0_seq2	4527	4547	1.5	14641	1	21	GCUGAUUCUCUGAUUUUGAAC	GUUUAAAAUCUGAGAAUCAGC	Translation	1
aly-miR3434-5p	comp80492_c0_seq1	30	49	3.0	15226	1	20	GCUGAUUCUCUGAUUUUGAA	UUUAAAUUUAUAGAAUCAGC	Translation	1
aly-miR3435-3p	comp14114_c0_seq1	294	313	3.0	16142	1	20	AAUUGACAGUAUUAUGCCAG	CUGGUGUCAAACUGUCAAUU	Translation	1
aly-miR3435-3p	comp14726_c0_seq1	52	71	3.0	15626	1	20	AAUUGACAGUAUUAUGCCAG	CUUGCAUAAUAUUGUCAAAU	Cleavage	1
aly-miR3435-3p	comp177489_c0_seq1	62	82	3.0	13901	1	21	AAUUGACAGUAUUAUGCCAGA	UCUGGCUUAAAAUUGUUAAUU	Translation	1
aly-miR3435-3p	comp32574_c0_seq3	517	537	3.0	13716	1	21	AAUUGACAGUAUUAUGCCAGA	UGUGGCAUAAAAGUGUCAAUU	Translation	1
aly-miR3435-5p	comp11569_c0_seq1	63	82	2.5	15245	1	20	UGGCAUAAUUCUGUCAAUUC	AAAUUGACAAAGUUAUGCCA	Translation	1
aly-miR3435-5p	comp219428_c0_seq1	339	358	3.0	11266	1	20	UGGCAUAAUUCUGUCAAUUC	GAAUUGAAUAAAUUAUGCCA	Translation	1
aly-miR3435-5p	comp224945_c0_seq1	571	590	3.0	16748	1	19	UGGCAUAAUUCUG-UCAAUU	AAUUGAGCAGCAUUAUGCCA	Translation	1
aly-miR3435-5p	comp23832_c0_seq1	454	473	3.0	15358	1	20	UGGCAUAAUUCUGUCAAUUC	AAAUUGGUAGAAUUAUGCUG	Cleavage	1
aly-miR3435-5p	comp25868_c0_seq1	589	608	3.0	20.46	1	20	UGGCAUAAUUCUGUCAAUUC	CAGUUGACAGGGUUAUGUCA	Cleavage	1
aly-miR3435-5p	comp27044_c0_seq2	2693	2712	3.0	12177	1	20	UGGCAUAAUUCUGUCAAUUC	GAAUUGACAGGGUUGUGUUG	Cleavage	1
aly-miR3435-5p	comp318272_c0_seq1	30	49	3.0	11125	1	20	UGGCAUAAUUCUGUCAAUUC	GAAUGGUCAAAAUUAUGCCA	Translation	1
aly-miR3435-5p	comp36386_c3_seq3	3330	3348	2.5	22.12	1	20	UGGCAUAAUUCUGUCAAUUC	GAAUUG-CAGGAUUAUGCCA	Cleavage	1
aly-miR3435-5p	comp36954_c0_seq4	5265	5286	3.0	19269	1	21	UGGCAUAA-UUCUGUCAAUUCC	GUAAUUGGUAGAAGUUAUGCCA	Translation	1
aly-miR3436-3p	comp22360_c0_seq1	941	960	3.0	8289	1	20	CAACAACGAUUUUUGGGUCG	AGACCAAAAAAGCGUUGUUG	Translation	1
aly-miR3436-3p	comp27882_c0_seq1	350	371	3.0	12.34	1	22	CAACAACGAUUUUUGGGUCGUU	AGCAAUCCAAGAAUCGUUGUUU	Cleavage	1
aly-miR3436-3p	comp34152_c0_seq1	682	701	3.0	20868	1	20	CAACAACGAUUUUUGGGUCG	CGGCCCAGGAGGCGUUGUUG	Translation	1
aly-miR3436-3p	comp35224_c0_seq1	1654	1673	2.5	17839	1	20	CAACAACGAUUUUUGGGUCG	UGACCUGGAAAUUGUUGUUG	Cleavage	1
aly-miR3436-5p	comp19692_c0_seq1	48	67	2.5	10357	1	21	CGAGCAAAAAUCAUUGUUGAU	AUCAACAA-GAUUUUUGCUUG	Cleavage	1
aly-miR3436-5p	comp25454_c0_seq1	1299	1318	3.0	11467	1	20	CGAGCAAAAAUCAUUGUUGA	UCAACAUUGUCUUUUGCUCG	Translation	1
aly-miR3436-5p	comp26560_c0_seq2	3378	3397	3.0	15926	1	20	CGAGCAAAAAUCAUUGUUGA	UCUACGAUGGUUUUUGUUUG	Cleavage	1
aly-miR3436-5p	comp29397_c0_seq2	1849	1869	3.0	18963	1	21	CGAGCAAAAAUCAUUGUUGAU	AUCAGCAGUGAUUAUUGCUCA	Cleavage	1
aly-miR3436-5p	comp32243_c0_seq1	681	700	3.0	17634	1	20	CGAGCAAAAAUCAUUGUUGA	UCAGCACUGAUAUUUGUUCG	Translation	1
aly-miR3436-5p	comp32752_c0_seq6	1047	1067	2.5	14113	1	21	CGAGCAAAAAUCAUUGUUGAU	GUUAACAAUGAUUUUUGUUUC	Cleavage	1
aly-miR3436-5p	comp33144_c0_seq1	1195	1215	3.0	16029	1	21	CGAGCAAAAAUCAUUGUUGAU	GUCAACAAUGGCUUUUGGUCG	Translation	1
aly-miR3436-5p	comp97803_c0_seq1	66	86	3.0	14904	1	21	CGAGCAAAAAUCAUUGUUGAU	GUCAACAACAGUUUUUGUUCG	Cleavage	1
aly-miR3437-3p	comp109192_c0_seq1	429	448	3.0	11074	1	20	CGGUGGAUCUUGUUUUUUGU	GCAAAAAACGUGAUCCACCA	Translation	1
aly-miR3437-3p	comp13396_c0_seq1	686	705	2.5	16224	1	20	CGGUGGAUCUUGUUUUUUGU	AUAAAAGACAAGAUCCAUCC	Cleavage	1
aly-miR3437-3p	comp16315_c0_seq1	285	304	3.0	9728	1	20	CGGUGGAUCUUGUUUUUUGU	AGGGAAAAAAAGAUCCACCG	Cleavage	1
aly-miR3437-3p	comp183972_c0_seq1	60	79	2.5	11983	1	20	CGGUGGAUCUUGUUUUUUGU	ACAAAAAACAAUAUUCACCU	Translation	1
aly-miR3437-3p	comp188056_c0_seq1	207	226	2.0	11748	1	20	CGGUGGAUCUUGUUUUUUGU	GCAAGAAACAAAAUCCACCG	Translation	1
aly-miR3437-3p	comp25906_c0_seq2	219	238	3.0	13717	1	20	CGGUGGAUCUUGUUUUUUGU	AUAAAGGACAAAAUCCAUCG	Translation	1
aly-miR3437-3p	comp27845_c0_seq1	389	408	2.5	13.87	1	20	CGGUGGAUCUUGUUUUUUGU	GCAAAAAACAAGAACUACCG	Cleavage	1
aly-miR3437-3p	comp28078_c0_seq1	134	153	2.5	13513	1	20	CGGUGGAUCUUGUUUUUUGU	ACAAAGAACAAGAUACAUCG	Cleavage	1
aly-miR3437-3p	comp29386_c0_seq1	16	35	3.0	9788	1	20	CGGUGGAUCUUGUUUUUUGU	AAAAAAGAAAAGAUUCACCG	Cleavage	1
aly-miR3437-3p	comp30821_c0_seq1	118	137	3.0	11289	1	20	CGGUGGAUCUUGUUUUUUGU	ACAGAAAACACCAUCCACUG	Translation	1
aly-miR3437-3p	comp33104_c0_seq4	2306	2325	3.0	16882	1	20	CGGUGGAUCUUGUUUUUUGU	AUAGAGAACAAGAUCAACCG	Cleavage	1
aly-miR3437-3p	comp33767_c0_seq1	180	199	3.0	12831	1	20	CGGUGGAUCUUGUUUUUUGU	ACAGGAAACAAGUUCCAUUG	Cleavage	1
aly-miR3437-3p	comp34674_c0_seq3	1899	1918	3.0	9863	1	20	CGGUGGAUCUUGUUUUUUGU	AAAAAAAACAAGAUUUGCUG	Cleavage	1
aly-miR3437-3p	comp36299_c0_seq2	185	204	3.0	3876	1	20	CGGUGGAUCUUGUUUUUUGU	ACAAUAAACAAGAUCUACUU	Cleavage	1
aly-miR3437-3p	comp37272_c0_seq5	1410	1429	3.0	12815	1	20	CGGUGGAUCUUGUUUUUUGU	GCAAAAGAAAAGAUCUACUG	Cleavage	1
aly-miR3437-3p	comp57547_c0_seq1	94	113	3.0	10383	1	20	CGGUGGAUCUUGUUUUUUGU	AAAACAAAUAAGAUCCACUG	Cleavage	1
aly-miR3437-3p	comp7947_c0_seq1	119	138	3.0	16064	1	20	CGGUGGAUCUUGUUUUUUGU	CCAAAGAACAGGAUCUACUG	Cleavage	1
aly-miR3437-5p	comp19403_c0_seq1	1366	1385	2.5	15536	1	20	AAAAAACAAGGAUCCACGGA	UCGGUGGAAUCUUGUUUUUU	Cleavage	1
aly-miR3437-5p	comp25556_c0_seq1	670	689	3.0	18198	1	20	AAAAAACAAGGAUCCACGGA	UUCCUGUAUCUUUGUUUUUU	Cleavage	1
aly-miR3437-5p	comp31232_c0_seq2	2306	2325	3.0	16441	1	20	AAAAAACAAGGAUCCACGGA	UCCGUGGAUGUUUGUUAUUU	Translation	1
aly-miR3438-3p	comp31413_c0_seq12	1292	1312	3.0	13136	1	20	UCCAUAGCUUCAU-CUCUGAC	GACAGAGGAUGAAGCUAUGGA	Cleavage	1
aly-miR3438-3p	comp34463_c0_seq1	848	867	3.0	20353	1	20	UCCAUAGCUUCAUCUCUGAC	GACAAAGAUGAAGCUAUGGC	Cleavage	1
aly-miR3438-3p	comp92233_c0_seq1	245	264	3.0	17796	1	20	UCCAUAGCUUCAUCUCUGAC	GUAAGAGAUGUAGCUGUGGG	Translation	1
aly-miR3438-5p	comp11489_c0_seq1	52	72	2.5	19.01	1	21	UCAAGGAUUAAGCUAUGAAGC	GCUUCAUAGGUAAAUCCUUGG	Translation	1
aly-miR3438-5p	comp161339_c0_seq1	90	110	3.0	12419	1	21	UCAAGGAUUAAGCUAUGAAGC	GUGUUAUAGCUUGAUUCUUGA	Cleavage	1
aly-miR3438-5p	comp24671_c0_seq3	243	262	3.0	7086	1	20	UCAAGGAUUAAGCUAUGAAG	UAUAAUAGCUUAAUCCUUGA	Cleavage	1
aly-miR3438-5p	comp26963_c0_seq1	618	637	2.0	13359	1	20	UCAAGGAUUAAGCUAUGAAG	CUUCCCAGCUUAAUCCUUGA	Cleavage	1
aly-miR3438-5p	comp27536_c0_seq2	285	304	2.5	11927	1	20	UCAAGGAUUAAGCUAUGAAG	UUUCAUAGCUUUAUUUUUGA	Translation	1
aly-miR3438-5p	comp30536_c0_seq1	938	957	2.5	13873	1	20	UCAAGGAUUAAGCUAUGAAG	UUUGAUAGCUUGAUCUUUGA	Cleavage	1
aly-miR3438-5p	comp33541_c0_seq3	294	313	2.5	20623	1	20	UCAAGGAUUAAGCUAUGAAG	GCUCAUAGUUUAAUCCUUGA	Cleavage	1
aly-miR3438-5p	comp34804_c0_seq5	3456	3475	3.0	18083	1	20	UCAAGGAUUAAGCUAUGAAG	CUUCGUAGCUUGAUCUUUCA	Cleavage	1
aly-miR3438-5p	comp35276_c0_seq13	35	54	3.0	10741	1	19	UCAAGGAUUAAGCU-AUGAA	UUCAUUAGCUAAAUCCUUGA	Translation	1
aly-miR3438-5p	comp35986_c0_seq2	2759	2780	3.0	17992	1	21	UCAAGGAUUAAG-CUAUGAAGC	GCUUCAUAGGUUUGAUCCUUGA	Cleavage	1
aly-miR3438-5p	comp36164_c0_seq1	222	241	3.0	20423	1	20	UCAAGGAUUAAGCUAUGAAG	UUUCAUGGUCUAAUCCUUGG	Translation	1
aly-miR3439-3p	comp18525_c0_seq1	562	583	3.0	11994	1	22	UCUGAUUUUCGAAGUCCCAAAA	UAUUGGGGAAUUGAAAAUCAGA	Cleavage	1
aly-miR3439-3p	comp31105_c0_seq2	1276	1295	3.0	15756	1	20	UCUGAUUUUCGAAGUCCCAA	UUGGAGCUUCGCGAAUCAGA	Translation	1
aly-miR3439-3p	comp338664_c0_seq1	360	381	3.0	16522	1	22	UCUGAUUUUCGAAGUCCCAAAA	UGUUGGUACUUUGGAGAUCGGA	Cleavage	1
aly-miR3439-3p	comp4628_c0_seq1	220	239	2.5	15139	1	20	UCUGAUUUUCGAAGUCCCAA	UUGAGAUUUGGAAAAUCAGA	Translation	1
aly-miR3439-5p	comp126067_c0_seq1	262	282	2.5	11021	1	21	UUGGGGUUUCGAAAUCAAGAG	CUUUUGAUUUCCAAAUCUCAA	Translation	1
aly-miR3439-5p	comp17158_c0_seq1	240	260	3.0	9371	1	21	UUGGGGUUUCGAAAUCAAGAG	UUCUUGAAUUUGUAACCUCAA	Translation	1
aly-miR3439-5p	comp24492_c0_seq1	609	628	3.0	19587	1	20	UUGGGGUUUCGAAAUCAAGA	UCUUGGUUUUGAAACCUCCA	Cleavage	1
aly-miR3439-5p	comp26288_c0_seq1	781	800	3.0	15524	1	20	UUGGGGUUUCGAAAUCAAGA	UCUUGAUUUUGAAACCUUUA	Cleavage	1
aly-miR3439-5p	comp275876_c0_seq1	247	267	3.0	13821	1	21	UUGGGGUUUCGAAAUCAAGAG	CUUUUGAAAUCGAAACCCUAA	Cleavage	1
aly-miR3439-5p	comp2766_c0_seq1	664	683	2.5	8176	1	20	UUGGGGUUUCGAAAUCAAGA	UCUUGAUUUCCGAACUUCAA	Translation	1
aly-miR3439-5p	comp35176_c0_seq2	2455	2475	3.0	15373	1	20	UUGGGGUUUCGAAAU-CAAGA	UCUUGGAUUUUGAAACUCCAA	Cleavage	1
aly-miR3439-5p	comp35229_c0_seq1	578	597	3.0	17674	1	21	UUGGGGUUUCGAAAUCAAGAG	UUCUUGAUUAC-AAACCCCAA	Translation	1
aly-miR3439-5p	comp37357_c0_seq21	3672	3691	2.5	14241	1	20	UUGGGGUUUCGAAAUCAAGA	UCUUGAAUUCAAAACCCCAG	Translation	1
aly-miR3440-3p	comp15651_c0_seq1	258	277	3.0	15053	1	20	UGGAUUGGUCAAGAGAACCG	UGGUUCUCUUGAUCCAUUCA	Cleavage	1
aly-miR3440-3p	comp17930_c0_seq1	193	214	2.5	14672	1	22	UGGAUUGGUCAAGAGAACCGCA	UUUGGGUCUCAUGACCAAUCCA	Cleavage	1
aly-miR3440-3p	comp25221_c0_seq1	392	411	3.0	22745	1	20	UGGAUUGGUCAAGAGAACCG	CAGGUCUCUUGGCCAAUCUA	Cleavage	1
aly-miR3440-3p	comp27382_c0_seq1	691	712	3.0	9218	1	22	UGGAUUGGUCAAGAGAACCGCA	UCCAGUUUUCUUGUCCAAUUCA	Translation	1
aly-miR3440-3p	comp27793_c0_seq3	308	328	2.5	17577	1	21	UGGAUUGGUCAAGAGAACCGC	GCGGUUCUCAUGAAUAAUCCA	Cleavage	1
aly-miR3440-3p	comp32142_c0_seq2	2054	2073	3.0	13.74	1	20	UGGAUUGGUCAAGAGAACCG	AGGAUAUCUUGACCAAUCCA	Cleavage	1
aly-miR3440-3p	comp34083_c0_seq1	1591	1610	3.0	17.96	1	20	UGGAUUGGUCAAGAGAACCG	UGAUUCUUUUGACCAAUCCU	Cleavage	1
aly-miR3440-3p	comp34179_c0_seq2	298	317	3.0	9998	1	20	UGGAUUGGUCAAGAGAACCG	UGGUUUUCUUCACUGAUCCA	Translation	1
aly-miR3440-3p	comp36763_c0_seq1	2603	2623	3.0	9002	1	21	UGGAUUGGUCAAGAGAACCGC	GCAGUUUUCUUGGCUGAUCCA	Cleavage	1
aly-miR3440-3p	comp37014_c0_seq8	3693	3712	3.0	18498	1	20	UGGAUUGGUCAAGAGAACCG	UGGUUCUUUUGAUCAAUGCA	Cleavage	1
aly-miR3440-3p	comp37471_c0_seq11	1152	1171	3.0	16.06	1	20	UGGAUUGGUCAAGAGAACCG	GGGUUUUCUUGAUCAGUUCA	Cleavage	1
aly-miR3440-5p	comp28215_c0_seq1	829	848	3.0	18312	1	20	UGGUUUCCCUGGCCAAUCCA	UUGAUAGGCCACGGAAACCA	Translation	1
aly-miR3440-5p	comp31093_c0_seq2	867	888	2.0	20907	1	22	UGGUUUCCCUGGCCAAUCCACU	GGUGGAUUGGUUGGGGAGACCA	Cleavage	1
aly-miR3440-5p	comp34693_c0_seq1	368	387	3.0	17188	1	20	UGGUUUCCCUGGCCAAUCCA	UUGGUUGUCCAGGGAAACUA	Cleavage	1
aly-miR3440-5p	comp37417_c0_seq22	1590	1609	3.0	17523	1	20	UGGUUUCCCUGGCCAAUCCA	UGGACUGGACAUGGAAACCA	Translation	1
aly-miR3441-3p.1	comp110825_c0_seq1	36	56	3.0	21557	1	21	CCCUCAAUGAUGUUUUGAAGC	GCUUCAGGACACCCUUGAGGG	Translation	1
aly-miR3441-3p.1	comp20791_c0_seq1	385	404	3.0	20383	1	20	CCCUCAAUGAUGUUUUGAAG	CUUCAGAGCUUUGUUGAGGG	Translation	1
aly-miR3441-3p.1	comp29364_c0_seq1	2174	2194	2.5	22891	1	21	CCCUCAAUGAUGUUUUGAAGC	GCUUCGCAACAUCCUUGAGGG	Cleavage	1
aly-miR3441-3p.1	comp30558_c0_seq1	94	114	2.0	15692	1	21	CCCUCAAUGAUGUUUUGAAGC	GCUUGAAAACAUCUUUGAGGG	Cleavage	1
aly-miR3441-3p.1	comp314396_c0_seq1	88	107	2.5	19.22	1	20	CCCUCAAUGAUGUUUUGAAG	CUUCGAAAUGUCAUUGAGGU	Cleavage	1
aly-miR3441-3p.1	comp35725_c0_seq2	11	30	3.0	11514	1	20	CCCUCAAUGAUGUUUUGAAG	CUUUGAAACAUUAUUGUGGG	Cleavage	1
aly-miR3441-3p.2	comp153390_c0_seq1	370	389	3.0	8921	1	20	AACGACUUCAUCUUCUUUGC	UCAAUGAAGAUGAAGUCGUG	Cleavage	1
aly-miR3441-3p.2	comp15761_c0_seq1	1395	1415	3.0	17169	1	21	AACGACUUCAUCUUCUUUGCU	AUUAAAGAAGAGGAGGUCGUU	Translation	1
aly-miR3441-3p.2	comp25128_c0_seq2	874	893	3.0	14294	1	20	AACGACUUCAUCUUCUUUGC	UCAAAGAUGUUGAAGUCGUU	Translation	1
aly-miR3441-3p.2	comp27124_c0_seq2	1416	1436	2.5	19542	1	21	AACGACUUCAUCUUCUUUGCU	GGUAUAUAAGAUGAAGUCGUU	Cleavage	1
aly-miR3441-3p.2	comp28366_c0_seq3	1843	1863	1.5	19322	1	21	AACGACUUCAUCUUCUUUGCU	GGCGAAAAAGAUGAAGUCGUU	Cleavage	1
aly-miR3441-3p.2	comp28799_c0_seq1	824	844	2.5	21283	1	21	AACGACUUCAUCUUCUUUGCU	GGCAGAGGAGAUGAUGUCGUU	Cleavage	1
aly-miR3441-3p.2	comp30583_c0_seq1	267	287	3.0	17407	1	21	AACGACUUCAUCUUCUUUGCU	GGCAAUGAAGGGGAAGUUGUU	Translation	1
aly-miR3441-3p.2	comp32622_c0_seq1	1227	1246	3.0	23061	1	20	AACGACUUCAUCUUCUUUGC	CCGAGGAACAUGAAGUCGUU	Cleavage	1
aly-miR3441-3p.2	comp35675_c0_seq3	1006	1026	3.0	16329	1	21	AACGACUUCAUCUUCUUUGCU	GGCGAAGAAAAUGGGGUUGUU	Cleavage	1
aly-miR3441-3p.2	comp36766_c0_seq40	4306	4325	3.0	19758	1	20	AACGACUUCAUCUUCUUUGC	GUAGAGGUGGUGAAGUCGUU	Cleavage	1
aly-miR3441-3p.2	comp37216_c1_seq1	1537	1556	3.0	12508	1	20	AACGACUUCAUCUUCUUUGC	GUCAAGAGGAUAAAGUCGUU	Translation	1
aly-miR3441-3p.2	comp37284_c0_seq1	2947	2966	3.0	19623	1	20	AACGACUUCAUCUUCUUUGC	GGAAAGAGGAUGAAGUUGUC	Cleavage	1
aly-miR3441-3p.2	comp37296_c0_seq26	885	904	3.0	19051	1	20	AACGACUUCAUCUUCUUUGC	GCAAAGAAUGAGAAGUUGUU	Translation	1
aly-miR3441-5p.1	comp131480_c0_seq1	213	233	3.0	11922	1	21	UUCAAAGCAUCUUUGAAGGAA	UUCCUGCAAAGAUGUUUUCAA	Cleavage	1
aly-miR3441-5p.1	comp17735_c0_seq1	1177	1197	2.5	17647	1	21	UUCAAAGCAUCUUUGAAGGAA	UUCUCUCAAGGAUGUUUUGAA	Cleavage	1
aly-miR3441-5p.1	comp20220_c0_seq1	433	453	3.0	17126	1	21	UUCAAAGCAUCUUUGAAGGAA	UUCAUGGAAAGAUGCUUUGAA	Cleavage	1
aly-miR3441-5p.1	comp212688_c0_seq1	17	36	3.0	7207	1	20	UUCAAAGCAUCUUUGAAGGA	UCAUUCAUAUAUGCUUUGAA	Translation	1
aly-miR3441-5p.1	comp25499_c0_seq1	661	680	3.0	15666	1	20	UUCAAAGCAUCUUUGAAGGA	UCCUUCACAGCUGCUUUGAU	Translation	1
aly-miR3441-5p.1	comp28949_c0_seq2	893	912	3.0	18884	1	20	UUCAAAGCAUCUUUGAAGGA	UCUCUCAAAGAUGCUUUGCA	Cleavage	1
aly-miR3441-5p.1	comp32271_c0_seq7	3787	3806	3.0	20131	1	19	UUCAAAGCA-UCUUUGAAGG	UCUUCAAAGAAUGCUUUGAG	Translation	1
aly-miR3441-5p.1	comp33696_c0_seq1	577	596	3.0	20549	1	20	UUCAAAGCAUCUUUGAAGGA	UUCUUCAAAGAAGUUUUGGG	Translation	1
aly-miR3441-5p.1	comp34140_c0_seq1	1632	1651	3.0	23559	1	20	UUCAAAGCAUCUUUGAAGGA	UUCUUGAAGCAUGCUUUGAA	Translation	1
aly-miR3441-5p.1	comp34176_c1_seq1	2873	2892	3.0	20.07	1	20	UUCAAAGCAUCUUUGAAGGA	UCCUUGAACGAUGCUUUGAU	Cleavage	1
aly-miR3441-5p.1	comp36417_c0_seq1	1538	1557	3.0	11154	1	20	UUCAAAGCAUCUUUGAAGGA	UUCUGAAAAGAUGUUUUGAA	Cleavage	1
aly-miR3441-5p.2	comp157976_c0_seq1	28	48	3.0	15446	1	21	CGAAGAAAAUGAAGUCGUUUU	AGAACGACUUUGGUUUUUUCG	Translation	1
aly-miR3441-5p.2	comp17220_c0_seq2	176	196	3.0	9333	1	21	CGAAGAAAAUGAAGUCGUUUU	AAAAUAGCUUCAUUUUCUUCU	Cleavage	1
aly-miR3441-5p.2	comp17691_c0_seq2	310	330	3.0	19674	1	21	CGAAGAAAAUGAAGUCGUUUU	AAGAGGAUUUCAUUUUCUUCA	Cleavage	1
aly-miR3441-5p.2	comp20551_c0_seq1	297	316	3.0	12.77	1	20	CGAAGAAAAUGAAGUCGUUU	AAGUGCCUUCAUUUUCUUCC	Cleavage	1
aly-miR3441-5p.2	comp225897_c0_seq1	101	120	3.0	17999	1	20	CGAAGAAAAUGAAGUCGUUU	AAACGAAUUCAUGUUCUUCC	Cleavage	1
aly-miR3441-5p.2	comp23949_c0_seq1	1083	1102	2.5	19096	1	20	CGAAGAAAAUGAAGUCGUUU	AGAUGGCUUCAAUUUCUUCG	Translation	1
aly-miR3441-5p.2	comp24586_c0_seq1	778	798	3.0	22564	1	21	CGAAGAAAAUGAAGUCGUUUU	AGGACGUCCUCAUUUUCUUCG	Cleavage	1
aly-miR3441-5p.2	comp31329_c0_seq2	619	638	2.5	12.35	1	20	CGAAGAAAAUGAAGUCGUUU	AAAAGAUUUCAUUUUUUUUG	Cleavage	1
aly-miR3441-5p.2	comp31745_c0_seq1	854	873	3.0	19987	1	20	CGAAGAAAAUGAAGUCGUUU	AAGCGGCUUCGGUUUCUUUG	Translation	1
aly-miR3441-5p.2	comp32263_c0_seq2	2277	2297	3.0	10338	1	21	CGAAGAAAAUGAAGUCGUUUU	AAAGAGACUUUAUUUUUUUUG	Cleavage	1
aly-miR3441-5p.2	comp33210_c1_seq1	1307	1327	2.5	12869	1	21	CGAAGAAAAUGAAGUCGUUUU	AAGAUGAUUUCGUUUUCUUUG	Cleavage	1
aly-miR3441-5p.2	comp33906_c0_seq4	2842	2862	2.5	17445	1	21	CGAAGAAAAUGAAGUCGUUUU	GAAACAAUUUCGUUUUCUUUG	Cleavage	1
aly-miR3441-5p.2	comp34405_c0_seq2	69	89	2.5	13143	1	21	CGAAGAAAAUGAAGUCGUUUU	AAAGCGAAUUCUUUUUCUUCG	Translation	1
aly-miR3441-5p.2	comp34662_c0_seq1	447	467	3.0	10072	1	21	CGAAGAAAAUGAAGUCGUUUU	AAAAGGACAUCAUUUUCUUCC	Cleavage	1
aly-miR3441-5p.2	comp35415_c0_seq1	3733	3752	2.5	17604	1	20	CGAAGAAAAUGAAGUCGUUU	AUACGACUAUAUUUUCUUCG	Cleavage	1
aly-miR3442-3p	comp13436_c0_seq1	623	641	3.0	9935	1	20	UUCAGAGUCUAAACAUGGUG	CACCAUGUU-AGGCUUUGAA	Translation	1
aly-miR3442-3p	comp178561_c0_seq1	71	90	3.0	24448	1	20	UUCAGAGUCUAAACAUGGUG	CACCGUGUUCGGACUUUGAG	Translation	1
aly-miR3442-3p	comp27473_c0_seq2	558	578	3.0	18962	1	21	UUCAGAGUCUAAACAUGGUGU	GCACUAUGGUUAGCUUCUGAA	Cleavage	1
aly-miR3442-3p	comp30557_c0_seq1	784	803	2.5	21771	1	20	UUCAGAGUCUAAACAUGGUG	CAUCAUGUCUAGGCUUUGAA	Cleavage	1
aly-miR3442-3p	comp31178_c0_seq1	309	328	3.0	12961	1	20	UUCAGAGUCUAAACAUGGUG	UACCGUGUUUGAACUUUGAA	Translation	1
aly-miR3442-3p	comp3476_c0_seq1	396	415	3.0	14925	1	20	UUCAGAGUCUAAACAUGGUG	CCCCAAGUUUAGGCUUUGAA	Cleavage	1
aly-miR3442-3p	comp35318_c0_seq1	1070	1089	3.0	20.71	1	20	UUCAGAGUCUAAACAUGGUG	AACCGUGGUUAGACUUUGAA	Cleavage	1
aly-miR3442-3p	comp36680_c1_seq3	2768	2787	3.0	7.17	1	20	UUCAGAGUCUAAACAUGGUG	CACCCUCUUUAGACUCUGAU	Cleavage	1
aly-miR3442-5p	comp161443_c0_seq1	477	496	3.0	23071	1	20	ACCAUGUUUAGACUCUGAAU	AUUUAUAGUCUGGGCAUGGU	Cleavage	1
aly-miR3442-5p	comp23015_c0_seq1	1567	1586	2.5	16547	1	20	ACCAUGUUUAGACUCUGAAU	GUUUAAAGUUUAAACAUGGU	Cleavage	1
aly-miR3442-5p	comp25216_c0_seq1	421	441	3.0	12996	1	21	ACCAUGUUUAGACUCUGAAUU	GAUUUACAGUCUUAAUAUGGU	Translation	1
aly-miR3442-5p	comp54148_c0_seq1	519	538	3.0	10978	1	20	ACCAUGUUUAGACUCUGAAU	AUUUUGAGUUUGAAUAUGGU	Cleavage	1
aly-miR3443-3p	comp150057_c0_seq1	44	64	2.5	11014	1	21	GUGCCUUGUGAGAUUAGAGUU	AAUUUUGAUCUCACAAGGCAA	Cleavage	1
aly-miR3443-3p	comp26616_c0_seq1	483	502	3.0	16757	1	20	GUGCCUUGUGAGAUUAGAGU	UUUCUAAUCUCCCAAGGCAU	Translation	1
aly-miR3443-3p	comp296540_c0_seq1	65	85	3.0	8245	1	21	GUGCCUUGUGAGAUUAGAGUU	AACAUUAAUAUCACAAGGCAU	Cleavage	1
aly-miR3443-3p	comp34060_c0_seq13	1344	1363	3.0	18379	1	20	GUGCCUUGUGAGAUUAGAGU	ACUGUAAUUUGGCAAGGCAC	Translation	1
aly-miR3443-3p	comp35115_c0_seq13	1977	1998	3.0	19081	1	21	GUGCCUUGUGA-GAUUAGAGUU	GGCUCUAAUCCUUGCAAGGCAC	Cleavage	1
aly-miR3444a-3p	comp19748_c0_seq1	681	700	2.5	15828	1	20	AAUCUCAUCAAUCUCCCAAU	UUUGGGAGGAUGAUGAGAUU	Translation	1
aly-miR3444a-3p	comp24505_c0_seq1	1537	1556	3.0	4735	1	20	AAUCUCAUCAAUCUCCCAAU	AUUGAGAGAGUGGUGAGGUU	Translation	1
aly-miR3444a-3p	comp31111_c0_seq1	360	379	3.0	18511	1	20	AAUCUCAUCAAUCUCCCAAU	AUAGGGAGAUUGAUGAGGAU	Cleavage	1
aly-miR3444a-3p	comp31380_c0_seq2	2382	2401	2.5	18901	1	20	AAUCUCAUCAAUCUCCCAAU	AUUGGAAGAUUGAUGAUAUU	Cleavage	1
aly-miR3444a-3p	comp31527_c0_seq1	1408	1427	3.0	19327	1	20	AAUCUCAUCAAUCUCCCAAU	AUAGGAAGAUUGCUGAGAUU	Cleavage	1
aly-miR3444a-3p	comp32684_c0_seq1	252	271	2.5	16342	1	20	AAUCUCAUCAAUCUCCCAAU	AUUGAGAGAUUGAUGAGAGU	Cleavage	1
aly-miR3444a-3p	comp35915_c0_seq2	746	766	3.0	23388	1	21	AAUCUCAUCAAUCUCCCAAUA	UGUUGGCUGAUUGAUGGGAUU	Cleavage	1
aly-miR3444a-3p	comp36622_c0_seq1	3040	3060	2.5	24.1	1	21	AAUCUCAUCAAUCUCCCAAUA	UAUUUGGAGGUUGGUGAGGUU	Cleavage	1
aly-miR3444a-5p	comp30252_c0_seq2	1106	1125	2.5	13069	1	20	UUGGGAGCUCGAUGAGAUCG	UGGUUUCAUCAAGCUCCCAA	Translation	1
aly-miR3444a-5p	comp33115_c0_seq1	216	235	3.0	16199	1	20	UUGGGAGCUCGAUGAGAUCG	UGAUGUGAUCGAGCUUCCAA	Cleavage	1
aly-miR3444a-5p	comp34833_c0_seq1	1834	1853	3.0	14876	1	20	UUGGGAGCUCGAUGAGAUCG	GGAUCUCAUCGAAUUUCCAA	Cleavage	1
aly-miR3444a-5p	comp98399_c0_seq1	202	221	2.5	9466	1	20	UUGGGAGCUCGAUGAGAUCG	CGAACUCAUCGAUCUCUCAA	Cleavage	1
aly-miR3444b	comp26041_c0_seq1	961	980	3.0	13.58	1	19	AUCUCAUC-AAUCUCCCAAU	AUUGGGAGAUUCGAUGGGGU	Translation	1
aly-miR3444b	comp27548_c0_seq1	230	249	3.0	16356	1	20	AUCUCAUCAAUCUCCCAAUA	UGUUGCGAGAUUUGUGAGAU	Cleavage	1
aly-miR3444b	comp28490_c0_seq7	1109	1128	3.0	14326	1	20	AUCUCAUCAAUCUCCCAAUA	UGUUGGGAGUUUGGUGGGGU	Translation	1
aly-miR3444b	comp32684_c0_seq1	251	270	3.0	16.64	1	20	AUCUCAUCAAUCUCCCAAUA	AAUUGAGAGAUUGAUGAGAG	Cleavage	1
aly-miR3444b	comp33330_c0_seq1	1207	1227	2.5	17121	1	21	AUCUCAUCAAUCUCCCAAUAC	GUAUUGGGAGACUGGUGAGAA	Translation	1
aly-miR3444b	comp33504_c0_seq16	313	333	3.0	12142	1	21	AUCUCAUCAAUCUCCCAAUAC	GUAUAGAGGGAUUGAUGAGGU	Cleavage	1
aly-miR3444b	comp35915_c0_seq2	746	765	3.0	24967	1	20	AUCUCAUCAAUCUCCCAAUA	UGUUGGCUGAUUGAUGGGAU	Cleavage	1
aly-miR3444b	comp36622_c0_seq1	3039	3059	2.5	23507	1	21	AUCUCAUCAAUCUCCCAAUAC	GUAUUUGGAGGUUGGUGAGGU	Cleavage	1
aly-miR3445-3p.1	comp10012_c0_seq1	236	255	2.5	12169	1	20	UUUGGAAGGUGAUUGUUUGC	GUAGAUAAUUACUUUCCAAA	Cleavage	1
aly-miR3445-3p.1	comp11224_c0_seq1	563	582	3.0	11295	1	20	UUUGGAAGGUGAUUGUUUGC	GUAGUCAAUAACCUUCCAAA	Translation	1
aly-miR3445-3p.1	comp136899_c0_seq1	125	145	2.5	11912	1	21	UUUGGAAGGUGAUUGUUUGCU	GGAAAACAGUCAUUUUCCAAA	Cleavage	1
aly-miR3445-3p.1	comp145736_c0_seq1	503	522	3.0	11943	1	20	UUUGGAAGGUGAUUGUUUGC	CCAAAAAAUUACUUUCCAAA	Cleavage	1
aly-miR3445-3p.1	comp17332_c0_seq1	199	219	3.0	23716	1	21	UUUGGAAGGUGAUUGUUUGCU	AGCAGAAAACCACCUUCCAGA	Cleavage	1
aly-miR3445-3p.1	comp18287_c0_seq1	32	51	3.0	16333	1	20	UUUGGAAGGUGAUUGUUUGC	GCAAAUAGUUUCCUUUCAAA	Translation	1
aly-miR3445-3p.1	comp20352_c1_seq1	235	255	3.0	11095	1	21	UUUGGAAGGUGAUUGUUUGCU	ACCAAACAAUCAUCAUCCAAA	Cleavage	1
aly-miR3445-3p.1	comp21708_c0_seq4	2829	2849	3.0	10179	1	21	UUUGGAAGGUGAUUGUUUGCU	ACUAAAUGAUCACCUUCCAGA	Cleavage	1
aly-miR3445-3p.1	comp22718_c0_seq1	741	761	3.0	18888	1	21	UUUGGAAGGUGAUUGUUUGCU	GGCAAACAAUGAGCUUCUAGA	Translation	1
aly-miR3445-3p.1	comp22877_c0_seq4	690	709	3.0	23.41	1	20	UUUGGAAGGUGAUUGUUUGC	GCAGACCAUCAGCUUCCAGA	Translation	1
aly-miR3445-3p.1	comp26163_c0_seq1	573	592	3.0	11303	1	20	UUUGGAAGGUGAUUGUUUGC	CCAAAAGAUCACCUUCCAAG	Cleavage	1
aly-miR3445-3p.1	comp27486_c0_seq2	228	248	3.0	16193	1	21	UUUGGAAGGUGAUUGUUUGCU	GGCGAACAAUUAGCUUUUAAA	Translation	1
aly-miR3445-3p.1	comp28798_c0_seq3	303	322	2.5	15707	1	20	UUUGGAAGGUGAUUGUUUGC	CCAACCAAUCACCUUCCAAG	Cleavage	1
aly-miR3445-3p.1	comp29478_c0_seq3	1260	1280	3.0	3992	1	21	UUUGGAAGGUGAUUGUUUGCU	AGCAAGCAACCAACUUCUAAA	Translation	1
aly-miR3445-3p.1	comp30454_c0_seq5	758	777	3.0	9204	1	20	UUUGGAAGGUGAUUGUUUGC	GCAGUUAAUCAACUUCCAAA	Translation	1
aly-miR3445-3p.1	comp32755_c0_seq1	1610	1630	2.5	16177	1	21	UUUGGAAGGUGAUUGUUUGCU	GGCACACAUUCACCUUUCAAA	Cleavage	1
aly-miR3445-3p.1	comp35159_c1_seq1	100	119	2.5	14246	1	20	UUUGGAAGGUGAUUGUUUGC	GCAAUCAAUCACCUUCCGAU	Cleavage	1
aly-miR3445-3p.1	comp37307_c0_seq1	2738	2758	3.0	23532	1	21	UUUGGAAGGUGAUUGUUUGCU	AGCAAACAUCUGCCUUCCAAA	Cleavage	1
aly-miR3445-3p.1	comp77463_c0_seq1	627	647	2.0	14919	1	21	UUUGGAAGGUGAUUGUUUGCU	AGCAAAGAGUCACCUUUCAAA	Cleavage	1
aly-miR3445-3p.2	comp259537_c0_seq1	1	20	3.0	22699	1	20	CUUGAUAGUGAGAAAGACCC	GGGUGAUUCGCACUAUCAAG	Translation	1
aly-miR3445-3p.2	comp37462_c0_seq31	2517	2537	2.5	11308	1	21	CUUGAUAGUGAGAAAGACCCA	UGUGUUUUUCUCACUAUCAAU	Cleavage	1
aly-miR3445-5p.1	comp22109_c0_seq1	274	293	3.0	19862	1	20	CGAACCAUCACCUUCCAAAC	GUUUUGGAGGAGAUGGUUUG	Translation	1
aly-miR3445-5p.1	comp25476_c0_seq3	519	538	3.0	22139	1	20	CGAACCAUCACCUUCCAAAC	GUUCGGGAGGUGAUGGUUUA	Cleavage	1
aly-miR3445-5p.1	comp36720_c0_seq1	2502	2522	3.0	16815	1	21	CGAACCAUCACCUUCCAAACC	GGUUUGCGAGAUGAUGGUUUG	Translation	1
aly-miR3445-5p.2	comp28045_c0_seq1	852	872	3.0	12773	1	21	GGUCUUUCUCCCUAUCAAGCG	UGCUUGAUAUUGAGAAGGAUC	Translation	1
aly-miR3445-5p.2	comp31344_c0_seq2	2133	2152	3.0	10638	1	20	GGUCUUUCUCCCUAUCAAGC	GUUUGAUAGGGGGACAGACU	Cleavage	1
aly-miR3446-3p	comp12399_c0_seq1	45	68	2.5	17335	1	24	UGCCACUCUUUUAGCUUCCGAAUC	GUUGCGGAAGCUGGAAGAAUGGCA	Cleavage	1
aly-miR3446-3p	comp21786_c0_seq1	267	286	2.5	15482	1	20	UGCCACUCUUUUAGCUUCCG	CGGAAGCGAAAAGAGUGGGA	Cleavage	1
aly-miR3446-3p	comp30241_c0_seq1	2055	2074	3.0	17696	1	20	UGCCACUCUUUUAGCUUCCG	UGGAAGCUGAAUUAGUGGCA	Translation	1
aly-miR3446-3p	comp33086_c0_seq2	1054	1073	3.0	19319	1	20	UGCCACUCUUUUAGCUUCCG	CAGAAGCUGAGAGAGUGGCC	Cleavage	1
aly-miR3446-3p	comp36798_c0_seq6	22	44	3.0	10971	1	23	UGCCACUCUUUUAGCUUCCGAAU	AAUCGGAAGAGAAGAGAGUGGUA	Cleavage	1
aly-miR3446-3p	comp458653_c0_seq1	7	30	3.0	16779	1	24	UGCCACUCUUUUAGCUUCCGAAUC	GCUGCAGAAGCUCAAAAAGUGGCA	Cleavage	1
aly-miR3446-5p	comp16886_c0_seq1	577	598	3.0	15132	1	22	CUCGGAAGCUAGACGUGUGGCA	UCCCAAACGUCUAGCUUUCAAG	Cleavage	1
aly-miR3446-5p	comp32823_c0_seq5	1964	1983	3.0	24.12	1	20	CUCGGAAGCUAGACGUGUGG	CUACACGACUAGCUUCUGAU	Cleavage	1
aly-miR3447-3p	comp124447_c0_seq1	4	23	3.0	6417	1	20	UUUGAGUGUGUUUGUUAUGA	UCAUGAAAAAAACAUUCAAA	Translation	1
aly-miR3447-3p	comp12966_c0_seq1	112	131	3.0	15238	1	20	UUUGAGUGUGUUUGUUAUGA	UUAUGACAUACACAUUCAAG	Cleavage	1
aly-miR3447-3p	comp182250_c0_seq1	80	99	2.5	14965	1	20	UUUGAGUGUGUUUGUUAUGA	UCAUGAAAAGCACAUUCAAA	Cleavage	1
aly-miR3447-3p	comp18306_c0_seq1	345	364	3.0	12874	1	20	UUUGAGUGUGUUUGUUAUGA	UUAUAGCAAACACAUUUGGA	Cleavage	1
aly-miR3447-3p	comp191481_c0_seq1	190	210	3.0	9823	1	21	UUUGAGUGUGUUUGUUAUGAA	UCCGUAACCAACACACUUAAA	Cleavage	1
aly-miR3447-3p	comp21589_c0_seq1	337	357	2.5	12888	1	21	UUUGAGUGUGUUUGUUAUGAA	UUCUUAACAAACACACACAAA	Cleavage	1
aly-miR3447-3p	comp22101_c0_seq1	110	129	3.0	7.68	1	20	UUUGAGUGUGUUUGUUAUGA	UCCAAAUAAACACACUUAAA	Cleavage	1
aly-miR3447-3p	comp22968_c0_seq1	245	264	3.0	9567	1	20	UUUGAGUGUGUUUGUUAUGA	UUGUAACAACCAUAUUCAAA	Translation	1
aly-miR3447-3p	comp28813_c0_seq2	1853	1872	3.0	19155	1	20	UUUGAGUGUGUUUGUUAUGA	UCAUGACGAAUAAGCUCAAA	Cleavage	1
aly-miR3447-3p	comp29386_c1_seq2	335	354	3.0	7445	1	20	UUUGAGUGUGUUUGUUAUGA	UUAUAACAAGCUCAUUCAAG	Translation	1
aly-miR3447-3p	comp312602_c0_seq1	106	126	3.0	14192	1	21	UUUGAGUGUGUUUGUUAUGAA	UUGAUGACAAAGAUACUCAAA	Translation	1
aly-miR3447-3p	comp33403_c1_seq10	2867	2886	3.0	16271	1	20	UUUGAGUGUGUUUGUUAUGA	UCGCACCAAGCACACUCAAA	Cleavage	1
aly-miR3447-3p	comp33472_c0_seq7	2207	2226	3.0	12026	1	20	UUUGAGUGUGUUUGUUAUGA	UUAAAACGGACACACUCAAG	Cleavage	1
aly-miR3447-3p	comp35801_c0_seq1	955	974	3.0	12811	1	20	UUUGAGUGUGUUUGUUAUGA	UUAAAAUAAACAUACUCAAG	Cleavage	1
aly-miR3447-3p	comp37054_c0_seq6	2061	2080	3.0	16119	1	20	UUUGAGUGUGUUUGUUAUGA	UCCUAACAAAAGCACUCAAG	Translation	1
aly-miR3447-3p	comp37405_c0_seq13	2932	2952	3.0	5625	1	21	UUUGAGUGUGUUUGUUAUGAA	UUAAUAACAAACACGUUUAGA	Cleavage	1
aly-miR3447-3p	comp37472_c0_seq6	2931	2950	3.0	8294	1	20	UUUGAGUGUGUUUGUUAUGA	UUGUAACAAAUAAACUUAAA	Cleavage	1
aly-miR3447-3p	comp4494_c0_seq1	52	71	3.0	13275	1	20	UUUGAGUGUGUUUGUUAUGA	UCAUAAUAAAAUUACUCAAA	Translation	1
aly-miR3447-5p	comp1462_c0_seq1	48	67	3.0	14.12	1	20	CGUGACGAACAUAAUCAAAC	GUUUGGUUAGGUUUGUCACA	Translation	1
aly-miR3447-5p	comp33395_c1_seq1	578	598	2.0	13137	1	21	CGUGACGAACAUAAUCAAACG	UGUUUGAUUAUGUUCGUUAAG	Cleavage	1
aly-miR3448-3p	comp107758_c0_seq1	396	416	2.5	12144	1	21	UCUGAGGAUUUUUUUUGUGGU	ACCAAAAAAAAAAUCUUCAGC	Cleavage	1
aly-miR3448-3p	comp114219_c0_seq1	86	105	3.0	17.28	1	20	UCUGAGGAUUUUUUUUGUGG	CCACAAAGAAGAACCUUGGA	Cleavage	1
aly-miR3448-3p	comp131495_c0_seq1	50	71	2.5	10494	1	22	UCUGAGGAUUUUUUUUGUGGUC	GUCUACAAGAAUAAUCUUCAGA	Translation	1
aly-miR3448-3p	comp168644_c0_seq1	355	375	2.5	16011	1	21	UCUGAGGAUUUUUUUUGUGGU	ACCACAAAGAAAGUCUUUGGA	Cleavage	1
aly-miR3448-3p	comp170892_c0_seq1	60	80	3.0	5567	1	21	UCUGAGGAUUUUUUUUGUGGU	ACAAAAAAAAAAAUCCUCAGU	Cleavage	1
aly-miR3448-3p	comp213941_c0_seq1	132	151	3.0	13115	1	20	UCUGAGGAUUUUUUUUGUGG	CCAUAAAAGAGAUCCCCAGA	Cleavage	1
aly-miR3448-3p	comp22642_c0_seq1	1266	1285	3.0	20101	1	20	UCUGAGGAUUUUUUUUGUGG	CUACAAGGAAAAUACUCAGA	Cleavage	1
aly-miR3448-3p	comp23458_c0_seq2	108	127	3.0	2567	1	20	UCUGAGGAUUUUUUUUGUGG	CCAAAAAAAAAAUUCUCAAA	Cleavage	1
aly-miR3448-3p	comp239403_c0_seq1	133	154	3.0	17875	1	22	UCUGAGGAUUUUUUUUGUGGUC	GGCCGCAAAAAGAAUCUUAAGA	Cleavage	1
aly-miR3448-3p	comp27091_c0_seq5	769	789	3.0	9508	1	21	UCUGAGGAUUUUUUUUGUGGU	ACCACAAUAGGGAUCUUCAGA	Cleavage	1
aly-miR3448-3p	comp29040_c0_seq1	1038	1057	3.0	14139	1	20	UCUGAGGAUUUUUUUUGUGG	UCAAAAGAAGAAUCCUCAGG	Cleavage	1
aly-miR3448-3p	comp29385_c0_seq1	1440	1461	3.0	7028	1	22	UCUGAGGAUUUUUUUUGUGGUC	GAACACAAAGAAAAUCCUCAUA	Cleavage	1
aly-miR3448-3p	comp31324_c0_seq1	842	861	3.0	21104	1	20	UCUGAGGAUUUUUUUUGUGG	CCAGAAAAAGAAUCCUCAAA	Cleavage	1
aly-miR3448-3p	comp32215_c0_seq5	316	335	2.5	20816	1	20	UCUGAGGAUUUUUUUUGUGG	CCACAGAGACAAUCUUCAGA	Translation	1
aly-miR3448-3p	comp325719_c0_seq1	87	107	3.0	11509	1	21	UCUGAGGAUUUUUUUUGUGGU	ACCACAAAACAAACCCUCAGU	Cleavage	1
aly-miR3448-3p	comp34650_c0_seq4	4237	4256	3.0	17888	1	20	UCUGAGGAUUUUUUUUGUGG	CCAUCAGAAAAAUUUUCAGA	Cleavage	1
aly-miR3448-3p	comp34772_c0_seq2	321	341	3.0	23502	1	21	UCUGAGGAUUUUUUUUGUGGU	AUUUUAAAAAAAGUCCUCAGA	Cleavage	1
aly-miR3448-3p	comp35155_c0_seq7	734	754	3.0	10171	1	21	UCUGAGGAUUUUUUUUGUGGU	ACCUCAGAAAAAAUUUUCAGG	Cleavage	1
aly-miR3448-3p	comp36983_c0_seq3	141	161	3.0	13406	1	21	UCUGAGGAUUUUUUUUGUGGU	ACUAGAAGAAAAAUUUUCAGA	Cleavage	1
aly-miR3448-3p	comp58384_c0_seq1	13	34	3.0	22013	1	22	UCUGAGGAUUUUUUUUGUGGUC	GUUCACAAAAGAAAACUUUAGA	Cleavage	1
aly-miR3448-5p	comp2249_c0_seq1	31	50	3.0	13281	1	20	CCAGGAAAACAUCUUCAGAC	AACUGAAGAUGCUUUCCUGG	Translation	1
aly-miR3448-5p	comp34369_c0_seq10	664	683	2.5	19419	1	20	CCAGGAAAACAUCUUCAGAC	GUUUGAAGUUGGUUUCCUGG	Translation	1
aly-miR3448-5p	comp36793_c0_seq2	4661	4681	2.5	19.96	1	21	CCAGGAAAACAUCUUCAGACA	UGGCUGGGGAUGUUUUCUUGG	Cleavage	1
aly-miR3448-5p	comp37399_c0_seq37	380	400	3.0	14567	1	21	CCAGGAAAACAUCUUCAGACA	UGUCAAAAGAUGUUUUCCUGA	Cleavage	1
aly-miR3448-5p	comp6609_c0_seq1	365	385	2.0	13123	1	21	CCAGGAAAACAUCUUCAGACA	UGUCUGAUGAUGUUUUCCUGU	Cleavage	1
aly-miR3449-3p	comp116335_c0_seq1	113	133	2.5	11008	1	21	AGAUAGAAAGCAAUCUGGAUA	UAUCCAGAUUUUUUUCUAUCG	Translation	1
aly-miR3449-3p	comp12538_c0_seq1	142	161	3.0	10421	1	20	AGAUAGAAAGCAAUCUGGAU	AGUUUGAUUGCUUUCUAUCU	Cleavage	1
aly-miR3449-3p	comp15677_c0_seq1	343	362	2.5	18.22	1	20	AGAUAGAAAGCAAUCUGGAU	AGCCAGGUUGGUUUCUAUCU	Translation	1
aly-miR3449-3p	comp181643_c0_seq1	220	239	3.0	12397	1	20	AGAUAGAAAGCAAUCUGGAU	AUUUGUAUUGUUUUCUAUCU	Cleavage	1
aly-miR3449-3p	comp29835_c0_seq4	1489	1509	3.0	9261	1	21	AGAUAGAAAGCAAUCUGGAUA	UGUUCAGGUUGUUAUCUAUCU	Cleavage	1
aly-miR3449-3p	comp81449_c0_seq1	349	368	3.0	11884	1	20	AGAUAGAAAGCAAUCUGGAU	AUACUGAUUGCUUUUUAUUU	Cleavage	1
aly-miR3449-5p	comp112454_c0_seq1	112	132	3.0	15042	1	21	UCUAGAUUGCUUUCGGUCUGU	GCAGGCUUAAAGCAAUUUAGG	Cleavage	1
aly-miR3449-5p	comp21527_c0_seq1	351	371	3.0	22725	1	21	UCUAGAUUGCUUUCGGUCUGU	ACAUACCGAAAUCAAUCUAGC	Translation	1
aly-miR3449-5p	comp31403_c0_seq1	435	455	2.5	12952	1	21	UCUAGAUUGCUUUCGGUCUGU	ACAGGUUGAAACCAAUCUAGA	Translation	1
aly-miR3449-5p	comp31682_c0_seq3	940	959	3.0	17819	1	20	UCUAGAUUGCUUUCGGUCUG	GAGACAGAAAGGAAUCUAGA	Translation	1
aly-miR393a-3p	comp1219_c0_seq1	16	36	3.0	10907	1	21	AUCAUGCUAUCUCUUUGGAUU	GGUUUAAAGAAAUAGCAUGGU	Translation	1
aly-miR393a-3p	comp33731_c0_seq4	2081	2099	3.0	23823	1	20	AUCAUGCUAUCUCUUUGGAU	AUCCAGAGA-AUGGCAUGAU	Translation	1
aly-miR393a-3p	comp36075_c0_seq1	5060	5080	2.5	15013	1	21	AUCAUGCUAUCUCUUUGGAUU	AAGCUGAAGAGAUGGCAUGAU	Cleavage	1
aly-miR393b-3p	comp22541_c0_seq1	224	244	3.0	15768	1	20	AUCAUGC-GAUCUCUUUGGAU	GUCCAAACAGAUCUGCAUGAU	Cleavage	1
aly-miR393b-3p	comp36387_c0_seq1	1106	1126	3.0	17786	1	21	AUCAUGCGAUCUCUUUGGAUU	AGUUCAAGGAUAUUGCAUGAU	Translation	1
aly-miR394a-3p	comp1099_c0_seq1	683	702	3.0	15556	1	20	AGGUGGGUAUACUGCCAAUA	UGUUGGCAGUGUACCCAUAU	Cleavage	1
aly-miR394a-3p	comp19831_c0_seq1	67	85	2.5	17021	1	20	AGGUGGGUAUACUGCCAAUA	UAUUGG-AGUAUAUCCACCU	Cleavage	1
aly-miR394a-3p	comp31158_c0_seq1	49	68	3.0	14895	1	20	AGGUGGGUAUACUGCCAAUA	UAAUGGCAGUAGAUCCACUU	Translation	1
aly-miR394a-3p	comp59442_c0_seq1	98	117	3.0	19324	1	20	AGGUGGGUAUACUGCCAAUA	UGUUGUCAGUAUACCAACCU	Cleavage	1
aly-miR394b-3p	comp112134_c0_seq1	95	114	3.0	17435	1	20	AGGUGGACAUAUUGCCAACA	AGUUGGCAAAAGGUCCACCU	Translation	1
aly-miR394b-3p	comp112487_c0_seq1	245	264	2.5	16092	1	20	AGGUGGACAUAUUGCCAACA	UGUUGGGAAUUUGUCCACUU	Translation	1
aly-miR394b-3p	comp147967_c0_seq1	293	312	3.0	15216	1	20	AGGUGGACAUAUUGCCAACA	UGAUGGCAAUUUGUUCAUCU	Translation	1
aly-miR394b-3p	comp20608_c0_seq1	1111	1130	3.0	13305	1	20	AGGUGGACAUAUUGCCAACA	UUUUAGCAAAAUGUCCACCU	Translation	1
aly-miR394b-3p	comp28367_c0_seq5	761	780	3.0	15762	1	20	AGGUGGACAUAUUGCCAACA	UUUUGGCAAAAUGUUCACUU	Translation	1
aly-miR394b-3p	comp28950_c0_seq2	1299	1318	3.0	13119	1	20	AGGUGGACAUAUUGCCAACA	UGUAGCCAAUAUGUCUACUU	Cleavage	1
aly-miR394b-3p	comp367283_c0_seq1	160	179	2.0	16611	1	20	AGGUGGACAUAUUGCCAACA	AGUUGGCAAUAUGUCCAUUU	Cleavage	1
aly-miR394b-3p	comp63841_c0_seq1	352	371	3.0	20185	1	20	AGGUGGACAUAUUGCCAACA	UGUUGCCAUCAUGUCCACCU	Translation	1
aly-miR394b-3p	comp9094_c0_seq1	145	164	2.5	12769	1	20	AGGUGGACAUAUUGCCAACA	UGGUGGCAAGAUGUCCAUCU	Translation	1
aly-miR395b-5p	comp10719_c0_seq1	820	839	3.0	22424	1	20	GUUCCCUUUAACGCUUCAUU	AAUGAGGUGAUAAAGGGGGC	Translation	1
aly-miR395b-5p	comp25869_c0_seq1	1221	1240	3.0	18641	1	20	GUUCCCUUUAACGCUUCAUU	AAUGAAGUGUUAGGUGGAAC	Cleavage	1
aly-miR395b-5p	comp34448_c0_seq2	839	858	3.0	14507	1	21	GUUCCCUUUAACGCUUCAUUG	CAAUGAAGC-UCAAAGGGAAC	Translation	1
aly-miR395b-5p	comp34598_c0_seq2	309	328	3.0	17245	1	20	GUUCCCUUUAACGCUUCAUU	AAUGGAGCCUUUGAGGGAAC	Translation	1
aly-miR395b-5p	comp84183_c0_seq1	372	392	3.0	17313	1	21	GUUCCCUUUAACGCUUCAUUG	UAAUGAAGUGUUAAUGGGAAA	Cleavage	1
aly-miR395b-5p	comp8619_c0_seq1	246	265	2.0	17884	1	20	GUUCCCUUUAACGCUUCAUU	AAUGAAGUGUUAAAGGAAAC	Cleavage	1
aly-miR395c-3p	comp34830_c0_seq4	1061	1081	3.0	14216	1	21	CUGAAGUGUUUGGGGGGACUU	AUGUUCCCCCAGACGUUUCAG	Cleavage	1
aly-miR395c-3p	comp35800_c0_seq1	1112	1132	3.0	17539	1	21	CUGAAGUGUUUGGGGGGACUU	AAGUCUCUCCAAGAGCUUCAG	Cleavage	1
aly-miR395d-5p	comp21185_c0_seq1	486	505	2.5	10811	1	20	GUUCUCCCGAACACUUCAUU	AAUGAAGUGUUUGGAAGGAC	Cleavage	1
aly-miR395d-5p	comp27256_c0_seq1	778	797	3.0	16447	1	20	GUUCUCCCGAACACUUCAUU	AAUGAAGUGAUUGGGAGGAA	Translation	1
aly-miR395d-5p	comp7345_c0_seq2	295	314	3.0	15195	1	20	GUUCUCCCGAACACUUCAUU	GAUCAAGUUUUUGGGAGAAC	Cleavage	1
aly-miR395d-5p	comp86925_c0_seq1	326	345	2.5	16821	1	20	GUUCUCCCGAACACUUCAUU	GAUGGAGUUUUCGGGAGAAU	Cleavage	1
aly-miR395e-5p	comp1828_c0_seq1	553	573	3.0	12778	1	21	GUUCCUCUGAGCACUUCAUUG	UAAUGAAGUGCAUAGAUGAAC	Translation	1
aly-miR395e-5p	comp30574_c0_seq2	1532	1551	2.5	19686	1	20	GUUCCUCUGAGCACUUCAUU	AAUGAAGAGUUUGGAGGAAC	Cleavage	1
aly-miR395e-5p	comp32145_c0_seq1	1122	1142	3.0	14147	1	21	GUUCCUCUGAGCACUUCAUUG	UGAUGAAGAACUCAGAGGAAU	Cleavage	1
aly-miR395e-5p	comp32322_c0_seq1	1464	1483	3.0	12553	1	20	GUUCCUCUGAGCACUUCAUU	AUUGAAGUGCUCAGAAGGAC	Cleavage	1
aly-miR395e-5p	comp34091_c0_seq9	2428	2447	3.0	24636	1	20	GUUCCUCUGAGCACUUCAUU	AAUGAGUUGCGCAGAGGGAC	Translation	1
aly-miR395e-5p	comp35121_c0_seq3	1669	1689	2.5	21758	1	21	GUUCCUCUGAGCACUUCAUUG	CUGUGGGGUGCUCAGAGGAAC	Cleavage	1
aly-miR395e-5p	comp35922_c0_seq3	1811	1830	3.0	24328	1	20	GUUCCUCUGAGCACUUCAUU	AAUGGUGUGCUCAGAGGGAG	Cleavage	1
aly-miR395e-5p	comp37523_c0_seq1	1136	1155	3.0	19.45	1	20	GUUCCUCUGAGCACUUCAUU	GAUGAAAUGCUGAGAGGAAU	Translation	1
aly-miR395e-5p	comp72153_c0_seq1	170	189	3.0	21.85	1	20	GUUCCUCUGAGCACUUCAUU	CGUGAGGUGAUCAGAGGAAC	Translation	1
aly-miR395f-5p	comp24846_c0_seq2	914	934	3.0	23.87	1	21	GUUCCCUUAAACGCUUUAUUG	UAAUGAAGAGUUUAGGGGAAG	Cleavage	1
aly-miR395f-5p	comp26386_c0_seq1	80	99	3.0	16628	1	20	GUUCCCUUAAACGCUUUAUU	AAUUGAGGGUUUAAGGGGAC	Cleavage	1
aly-miR395f-5p	comp31092_c0_seq2	2506	2525	2.5	16796	1	20	GUUCCCUUAAACGCUUUAUU	GAUAAAGUGUUUAAGGGCAC	Cleavage	1
aly-miR395f-5p	comp36977_c0_seq3	4746	4765	3.0	21515	1	20	GUUCCCUUAAACGCUUUAUU	GAUAGAGCCUUUAAGGGAGU	Cleavage	1
aly-miR395f-5p	comp59257_c0_seq1	175	194	3.0	15877	1	20	GUUCCCUUAAACGCUUUAUU	AUUGAAGCGUUUGAGGGAAG	Cleavage	1
aly-miR395h-5p	comp166162_c0_seq1	262	282	3.0	15953	1	21	GUUCCCUUAAACGCUUCAUUG	UAAUGAAUUGUUUAAGGGGAG	Cleavage	1
aly-miR395h-5p	comp35925_c0_seq1	3000	3020	3.0	22152	1	21	GUUCCCUUAAACGCUUCAUUG	CAAGGAGGGGUUUAAGGGAGC	Cleavage	1
aly-miR395h-5p	comp36743_c0_seq1	1011	1030	3.0	24057	1	20	GUUCCCUUAAACGCUUCAUU	AAUGAAGCGCUUAAGGCAAU	Translation	1
aly-miR395i	comp12831_c0_seq1	277	296	3.0	12992	1	20	CUGAAGUGUUUGGAGGAACU	GGUUCUUUUAAGCAUUUCAG	Cleavage	1
aly-miR395i	comp28370_c0_seq1	566	585	3.0	12772	1	20	CUGAAGUGUUUGGAGGAACU	AGUUCCUAUAAAUGCUUUAG	Cleavage	1
aly-miR395i	comp34460_c0_seq2	1812	1831	3.0	14638	1	20	CUGAAGUGUUUGGAGGAACU	AGUUCCUCGAGGUAUUUCAG	Cleavage	1
aly-miR395i	comp36094_c0_seq4	370	389	3.0	11.39	1	20	CUGAAGUGUUUGGAGGAACU	UGUUCCUUCAAAGGCUUCAG	Cleavage	1
aly-miR396b-3p	comp113183_c0_seq1	168	188	3.0	14797	1	21	GCUCAAGAAAGCUGUGGGAAA	UUGUCCACAGGUUUCUUGAGU	Translation	1
aly-miR396b-3p	comp16050_c0_seq1	311	331	3.0	12606	1	21	GCUCAAGAAAGCUGUGGGAAA	UUUUCCACAGCUGUUUUGGGU	Translation	1
aly-miR396b-3p	comp222476_c0_seq1	223	242	3.0	15315	1	20	GCUCAAGAAAGCUGUGGGAA	UUCCACUAGCUUUCUUGAGU	Cleavage	1
aly-miR396b-3p	comp83421_c0_seq1	449	469	3.0	17944	1	21	GCUCAAGAAAGCUGUGGGAAA	UUUCCUUCAGUAUUCUUGAGC	Translation	1
aly-miR397a-3p	comp34737_c0_seq3	2791	2810	2.5	19579	1	20	CCGGCGUUGCGCUCAAUUAU	ACAGUUGAGCGGAACGCCGG	Translation	1
aly-miR397b-3p	comp14212_c0_seq1	318	337	2.5	19113	1	20	UCAGCGUUGCAUUCAAUUAU	ACGAUUGAGUGCAACGUUGA	Cleavage	1
aly-miR397b-3p	comp16112_c0_seq1	443	462	3.0	15293	1	20	UCAGCGUUGCAUUCAAUUAU	ACAGUUGAAUGUAAUGCUGG	Cleavage	1
aly-miR397b-3p	comp36755_c0_seq1	52	71	2.0	22672	1	20	UCAGCGUUGCAUUCAAUUAU	AUAAUUGGCUGCAACGUUGA	Cleavage	1
aly-miR397b-3p	comp76148_c0_seq1	125	144	3.0	7606	1	20	UCAGCGUUGCAUUCAAUUAU	AGAAUUGAAUGCAAUGCUAA	Cleavage	1
aly-miR398b-5p	comp144069_c0_seq1	82	101	3.0	12769	1	20	GGGUUGAUAUGAGGACACAU	AUGUGUCAUCAUCUCAACCA	Cleavage	1
aly-miR398b-5p	comp29330_c0_seq5	435	455	3.0	8203	1	21	GGGUUGAUAUGAGGACACAUG	UAUCUGUCCACUUAUCAACCC	Translation	1
aly-miR398b-5p	comp32718_c0_seq2	1003	1022	3.0	7251	1	20	GGGUUGAUAUGAGGACACAU	AUGUAUUCUUAUAUUAGCCC	Cleavage	1
aly-miR398b-5p	comp33630_c1_seq1	1133	1153	2.5	20327	1	21	GGGUUGAUAUGAGGACACAUG	UAUGUGUUCUCAAGUCGACCC	Translation	1
aly-miR398b-5p	comp34519_c0_seq1	1620	1639	3.0	23736	1	20	GGGUUGAUAUGAGGACACAU	GUGGCUCCUCAUGUCAACCC	Cleavage	1
aly-miR398b-5p	comp35312_c0_seq4	3393	3412	3.0	13.38	1	20	GGGUUGAUAUGAGGACACAU	AUGGGUCCUCGAAUCAACUC	Translation	1
aly-miR398c-3p	comp32855_c0_seq2	2625	2646	3.0	18.43	1	22	UGUGUUAACUCAGGUCACCCCU	AAGGGUGGUCUGAGUUGAUGUA	Cleavage	1
aly-miR398c-5p	comp29067_c0_seq3	330	349	3.0	21331	1	20	GGGUCGACAUGAGAACAUAU	AUAUGUUCUAAUUUUGACCU	Translation	1
aly-miR398c-5p	comp35841_c0_seq1	1144	1164	3.0	18713	1	21	GGGUCGACAUGAGAACAUAUG	UAUGGAUUCUCAUGUCGACCU	Cleavage	1
aly-miR399b-5p	comp35432_c0_seq7	925	944	2.5	19266	1	20	GGGCGCCUCUCCAUUGGCAG	CUGAAAAUGGAGAGGCGCCU	Cleavage	1
aly-miR399c-5p	comp34794_c0_seq1	2237	2256	3.0	17033	1	20	GGGCAUCUUUCUAUUGGCAG	UUGUCGAUAGACAGAUGCUC	Translation	1
aly-miR399c-5p	comp8536_c0_seq1	320	339	3.0	21146	1	20	GGGCAUCUUUCUAUUGGCAG	UUGUCAAUGAAAAGAUGCCU	Translation	1
aly-miR399d-5p	comp33769_c0_seq1	406	425	3.0	21608	1	20	GGGCGAAUACUCCUAUGGCA	UGUCACAGGAGUAUUCUCCC	Cleavage	1
aly-miR399e-5p	comp2886_c0_seq1	5	26	2.5	10509	1	22	GGGCGAAUCCUCUAUUGGCAGG	CUUUCCAGUAGAGGAUUUGUCC	Cleavage	1
aly-miR399f-5p	comp114957_c0_seq1	24	44	2.5	13302	1	21	GGGCAAGAUCACCAUUGGCAG	UUCCAAAUGGUGAUCUUGCUC	Cleavage	1
aly-miR399f-5p	comp17428_c0_seq1	477	498	3.0	16225	1	22	GGGCAAGAUCACCAUUGGCAGA	UCUUCCACUGGUGAUUUUGUCC	Cleavage	1
aly-miR399f-5p	comp212755_c0_seq1	224	243	2.5	22098	1	20	GGGCAAGAUCACCAUUGGCA	GGUCAGUGGUGGUCUUGCCC	Cleavage	1
aly-miR399f-5p	comp32368_c0_seq1	1034	1053	3.0	16185	1	20	GGGCAAGAUCACCAUUGGCA	UGGGGAUGGUGAUCUUGCCU	Cleavage	1
aly-miR399f-5p	comp36526_c0_seq14	4281	4301	2.5	10324	1	21	GGGCAAGAUCACCAUUGGCAG	CUGCCAAUGGUGAUCUUUCCA	Cleavage	1
aly-miR399g-5p	comp20165_c0_seq4	1236	1254	3.0	23474	1	20	GGGCAAAUACUCCAUUGGCA	UGGCAAUGG-GUAUUUGCCC	Translation	1
aly-miR399g-5p	comp26563_c0_seq1	317	338	3.0	9221	1	22	GGGCAAAUACUCCAUUGGCAGA	UCUGCCAUUGUAGUAUUUGUCU	Cleavage	1
aly-miR399g-5p	comp27036_c0_seq1	1313	1333	2.0	19648	1	21	GGGCAAAUACUCCAUUGGCAG	CUGCUAAUGGAGUCUUUGUCC	Cleavage	1
aly-miR399g-5p	comp29099_c0_seq1	2145	2166	3.0	7796	1	22	GGGCAAAUACUCCAUUGGCAGA	UAUACCCAUGAAGUAUUUGCCC	Cleavage	1
aly-miR399g-5p	comp31116_c0_seq1	1575	1596	3.0	16753	1	22	GGGCAAAUACUCCAUUGGCAGA	UUUGGCGAUGAAGUAUUUGUCC	Cleavage	1
aly-miR399g-5p	comp35084_c0_seq4	148	168	3.0	15.89	1	21	GGGCAAAUACUCCAUUGGCAG	UUGUCAAUGGAGUAGUUGCUU	Cleavage	1
aly-miR399h-5p	comp27920_c0_seq1	402	423	3.0	13901	1	22	GGGCAAGAUCUCUAUUGGCAGG	CAUGCCAAUAGCAGUCUUGUCC	Translation	1
aly-miR399h-5p	comp28451_c0_seq4	66	87	3.0	12258	1	22	GGGCAAGAUCUCUAUUGGCAGG	UUUCUCUAUAGAGAUCUUGCCU	Cleavage	1
aly-miR399h-5p	comp35062_c0_seq26	1542	1561	3.0	17958	1	20	GGGCAAGAUCUCUAUUGGCA	AGCCAAUGGAGUUCUUGCUC	Translation	1
aly-miR400-3p	comp138352_c0_seq1	134	154	3.0	10474	1	21	GACUUAUAAUAAUCUCAUGAA	UUCAAGAGACAAUUAUAAGUC	Translation	1
aly-miR400-3p	comp179277_c0_seq1	30	49	3.0	22009	1	20	GACUUAUAAUAAUCUCAUGA	UCAUGAGCUCGUUAUGAGUC	Translation	1
aly-miR400-3p	comp31823_c0_seq1	1392	1412	3.0	16751	1	21	GACUUAUAAUAAUCUCAUGAA	UUGAUGAGAGUAUUAUAAGUA	Cleavage	1
aly-miR400-3p	comp32810_c0_seq1	2907	2926	3.0	12268	1	20	GACUUAUAAUAAUCUCAUGA	UUAUGAGCUUGUAAUAAGUC	Cleavage	1
aly-miR402-3p	comp31054_c0_seq6	1329	1349	3.0	22695	1	21	ACAGAGUUCCGUAGACCACGG	CUGUGGUUUGGGGAGCUCUGU	Translation	1
aly-miR403a-5p	comp12456_c0_seq1	836	857	2.5	16431	1	22	UGUUUUGUGCGUGACUCUAAUU	AAUUAGAGUCACCUACAAGAUA	Translation	1
aly-miR403a-5p	comp30851_c0_seq2	1906	1925	2.5	15144	1	20	UGUUUUGUGCGUGACUCUAA	UUAGAGUCACCCACUAAACA	Translation	1
aly-miR403a-5p	comp35354_c0_seq2	1428	1447	3.0	18089	1	20	UGUUUUGUGCGUGACUCUAA	CUAAAGUCAUGUACAAAACA	Cleavage	1
aly-miR403a-5p	comp52635_c0_seq1	47	66	2.0	19237	1	20	UGUUUUGUGCGUGACUCUAA	UUGGGGUCAUGCACAAGACA	Cleavage	1
aly-miR408-5p	comp2367_c0_seq1	244	264	2.5	13108	1	21	CAGGGAACAAGCAGAGCAUGG	CUGUGCUCUGCUUUUUCCUUG	Cleavage	1
aly-miR408-5p	comp23683_c0_seq1	1156	1176	3.0	18883	1	21	CAGGGAACAAGCAGAGCAUGG	UCUUGCUCUGCUUUUUUUCUG	Cleavage	1
aly-miR408-5p	comp23916_c0_seq1	347	366	3.0	13208	1	20	CAGGGAACAAGCAGAGCAUG	CAUGUGUUGCUUAUUCCCUG	Cleavage	1
aly-miR408-5p	comp29095_c0_seq2	1726	1746	3.0	10717	1	21	CAGGGAACAAGCAGAGCAUGG	UCGUGCUCUUCUUCUUCUCUG	Cleavage	1
aly-miR408-5p	comp6718_c0_seq1	298	317	3.0	19415	1	19	CAGGGAACAA-GCAGAGCAU	GUGCUCUGCAUUGUUCUCUG	Translation	1
aly-miR4221	comp104021_c0_seq1	38	58	2.5	14576	1	21	AAGAGUUCAAAAGUAGUGAAG	UUUUGCGACUUUUGAACUUUU	Cleavage	1
aly-miR4221	comp11999_c0_seq1	498	518	2.5	13432	1	21	AAGAGUUCAAAAGUAGUGAAG	CUUCAGUAUAUUUGAACUCUU	Cleavage	1
aly-miR4221	comp148944_c0_seq1	104	125	3.0	11381	1	22	AAGAGUUCAAAAGUAGUGAAGA	UAUUCAUUAGUUUUAAACUUUU	Cleavage	1
aly-miR4221	comp16251_c0_seq1	260	279	3.0	17138	1	20	AAGAGUUCAAAAGUAGUGAA	CUCGCUACUUGUGAAUUCUU	Translation	1
aly-miR4221	comp18161_c0_seq1	472	492	2.5	21606	1	21	AAGAGUUCAAAAGUAGUGAAG	CUUCACUGCAUUUGAGCUUUU	Cleavage	1
aly-miR4221	comp19443_c0_seq1	199	218	2.0	7418	1	20	AAGAGUUCAAAAGUAGUGAA	UUCACUAGUUUUCAACUCUU	Cleavage	1
aly-miR4221	comp21640_c0_seq1	305	324	3.0	17357	1	20	AAGAGUUCAAAAGUAGUGAA	UUCACUGCUUUCUGACUCUU	Translation	1
aly-miR4221	comp26870_c0_seq1	34	54	2.5	5742	1	21	AAGAGUUCAAAAGUAGUGAAG	UUUCAUUACUUUUAAAUUUUU	Cleavage	1
aly-miR4221	comp27029_c0_seq2	874	895	3.0	18979	1	22	AAGAGUUCAAAAGUAGUGAAGA	UCAUUAUUACUUUUGGGCUCUU	Cleavage	1
aly-miR4221	comp28019_c0_seq2	2252	2271	3.0	16584	1	20	AAGAGUUCAAAAGUAGUGAA	UUCACAACAUUUGAGCUUUU	Cleavage	1
aly-miR4221	comp29543_c0_seq1	1459	1480	3.0	5136	1	22	AAGAGUUCAAAAGUAGUGAAGA	UCUUCACGAUUCUUGAACUUUU	Translation	1
aly-miR4221	comp30172_c0_seq4	869	890	2.5	10.4	1	22	AAGAGUUCAAAAGUAGUGAAGA	UGUUCAUUACUUUUUAAUUUUU	Cleavage	1
aly-miR4221	comp33285_c0_seq2	1624	1645	2.5	11993	1	22	AAGAGUUCAAAAGUAGUGAAGA	UGUUUGCUACUGUUGAAUUCUU	Translation	1
aly-miR4221	comp34069_c0_seq1	843	864	3.0	13059	1	22	AAGAGUUCAAAAGUAGUGAAGA	UCAUCACUCUUUUUGGACUCUU	Cleavage	1
aly-miR4221	comp34860_c0_seq1	2777	2797	3.0	16751	1	21	AAGAGUUCAAAAGUAGUGAAG	UUUCAUCGUUUUUGAACUUUU	Cleavage	1
aly-miR4221	comp36010_c0_seq1	2893	2914	3.0	13692	1	22	AAGAGUUCAAAAGUAGUGAAGA	UCUUCACUACUUUUCAGCUAUU	Cleavage	1
aly-miR4221	comp36559_c0_seq1	961	981	3.0	22523	1	21	AAGAGUUCAAAAGUAGUGAAG	CAUCACUAGUUUUGAGCUUUU	Cleavage	1
aly-miR4222	comp131308_c0_seq1	210	229	2.5	10817	1	20	UUUCAUUCGAAAUUGUUACC	GGUGACGAUUAUGAAUGAAA	Translation	1
aly-miR4222	comp132149_c0_seq1	313	333	3.0	9557	1	21	UUUCAUUCGAAAUUGUUACCG	UGGUAAAAAUUUAGAAUGAAU	Translation	1
aly-miR4222	comp147317_c0_seq1	203	222	3.0	10049	1	20	UUUCAUUCGAAAUUGUUACC	GGUAAUGGUUUUGAGUGAAG	Cleavage	1
aly-miR4222	comp17127_c0_seq1	227	246	2.5	22462	1	20	UUUCAUUCGAAAUUGUUACC	GGUGGCAAUUUCGGAUGAAU	Cleavage	1
aly-miR4222	comp232625_c0_seq1	190	211	3.0	14317	1	22	UUUCAUUCGAAAUUGUUACCGC	GAGGUAACUUUUUUGGAUGAAA	Cleavage	1
aly-miR4222	comp27704_c0_seq4	1783	1802	3.0	14969	1	20	UUUCAUUCGAAAUUGUUACC	AGUAACCAUUUUGAAUGAGA	Cleavage	1
aly-miR4222	comp29498_c0_seq5	1014	1034	3.0	15506	1	21	UUUCAUUCGAAAUUGUUACCG	CGGUCACAAUUUCGGAUGGAU	Cleavage	1
aly-miR4222	comp31500_c0_seq2	250	270	3.0	11.98	1	21	UUUCAUUCGAAAUUGUUACCG	CGCCAACAGUUUCGAAUGAGA	Cleavage	1
aly-miR4222	comp37247_c0_seq6	2361	2380	3.0	19154	1	20	UUUCAUUCGAAAUUGUUACC	UGUAGUAAUUUCGGGUGAAA	Cleavage	1
aly-miR4222	comp3853_c0_seq1	719	739	3.0	16489	1	21	UUUCAUUCGAAAUUGUUACCG	UGGUGAUAAUUUUUAAUGGAA	Cleavage	1
aly-miR4222	comp43475_c0_seq1	139	158	3.0	14287	1	20	UUUCAUUCGAAAUUGUUACC	GGGAAAAGUUUCGAGUGAAA	Cleavage	1
aly-miR4222	comp5136_c0_seq1	379	398	2.0	12839	1	20	UUUCAUUCGAAAUUGUUACC	UGUGACAAUUUCGGAUGAAA	Cleavage	1
aly-miR4223	comp105009_c0_seq1	211	230	3.0	16436	1	20	AUGGAAUUUGAUAAAUAAAC	GUUUAUUUAUGUGAUUCCGU	Translation	1
aly-miR4223	comp147994_c0_seq1	36	55	3.0	8059	1	20	AUGGAAUUUGAUAAAUAAAC	CUUUCUUUUUCAAAUUCCAU	Cleavage	1
aly-miR4223	comp164268_c0_seq1	24	43	3.0	12348	1	20	AUGGAAUUUGAUAAAUAAAC	CUUUGUUUAUCAGAUUUUAU	Cleavage	1
aly-miR4223	comp24536_c0_seq4	945	964	3.0	11768	1	20	AUGGAAUUUGAUAAAUAAAC	AUUUAUGUAUCGGAUUCCAU	Cleavage	1
aly-miR4223	comp24905_c0_seq1	93	112	3.0	8.18	1	20	AUGGAAUUUGAUAAAUAAAC	UUUUAUCUGUCAAAUUUCAU	Cleavage	1
aly-miR4223	comp28121_c0_seq1	275	296	3.0	11579	1	21	AUGGAAUUUGAU-AAAUAAACA	UUUUUGUUUGAUCAAGUUCCAU	Cleavage	1
aly-miR4223	comp31375_c1_seq2	1464	1484	3.0	16404	1	21	AUGGAAUUUGAUAAAUAAACA	UGUUUAUUGAUGGAAUUUCAU	Translation	1
aly-miR4223	comp33166_c0_seq1	1253	1273	3.0	7404	1	21	AUGGAAUUUGAUAAAUAAACA	UGUCUCUUUACCAAAUUCCAU	Translation	1
aly-miR4223	comp33364_c0_seq8	1660	1678	3.0	12351	1	20	AUGGAAUUUGAUAAAUAAAC	GUUUAUUU-UCAGAUUUCAU	Cleavage	1
aly-miR4223	comp33707_c0_seq2	4196	4215	2.5	9302	1	20	AUGGAAUUUGAUAAAUAAAC	CUUUGUUUAUCAGAUUUCAU	Cleavage	1
aly-miR4223	comp35128_c0_seq7	775	795	3.0	16982	1	21	AUGGAAUUUGAUAAAUAAACA	UGCUUGUAUGUCAAAUUCCAU	Cleavage	1
aly-miR4223	comp351746_c0_seq1	209	229	3.0	11568	1	21	AUGGAAUUUGAUAAAUAAACA	UGUCUAUCUAUUAAAUUUCAU	Cleavage	1
aly-miR4223	comp36365_c0_seq9	2887	2907	3.0	13817	1	21	AUGGAAUUUGAUAAAUAAACA	UGUUUCUUUUUCAAAUUUUAU	Cleavage	1
aly-miR4223	comp76801_c0_seq1	334	354	2.5	20017	1	21	AUGGAAUUUGAUAAAUAAACA	UGUUGAUUUUUCAAAUUUCAU	Cleavage	1
aly-miR4223	comp8177_c0_seq1	252	272	3.0	6915	1	21	AUGGAAUUUGAUAAAUAAACA	UCUUUAUUAGUCAAAUUCUAU	Cleavage	1
aly-miR4225	comp35747_c0_seq3	4033	4052	2.0	21031	1	20	GAAUCGAUGGUUAAACAACA	UGUUGUUGAAUCAUUGAUUC	Cleavage	1
aly-miR4225	comp37253_c0_seq1	268	287	3.0	23468	1	20	GAAUCGAUGGUUAAACAACA	UGUUGUUAGAUCAUUGGUUC	Cleavage	1
aly-miR4226	comp27132_c0_seq3	714	733	3.0	15569	1	20	UACAAGAUGCAUUCGAGCAA	UUUCUCCAAGGCAUCUUGUA	Translation	1
aly-miR4226	comp30821_c0_seq1	1454	1475	3.0	11675	1	22	UACAAGAUGCAUUCGAGCAAUA	UUUUGCUUGAAUACGUCUUGUU	Translation	1
aly-miR4226	comp31919_c0_seq1	1400	1419	3.0	11979	1	20	UACAAGAUGCAUUCGAGCAA	AUGCUCGAAUGAAUUUUGUG	Translation	1
aly-miR4226	comp34551_c0_seq1	1776	1795	3.0	19095	1	20	UACAAGAUGCAUUCGAGCAA	UUGCUCGGAUGCAUUUCGUG	Cleavage	1
aly-miR4226	comp35868_c0_seq2	3190	3210	3.0	17208	1	21	UACAAGAUGCAUUCGAGCAAU	AUAGCGCGAAUGCAUCUUGUU	Cleavage	1
aly-miR4226	comp36116_c0_seq2	2132	2151	3.0	18307	1	20	UACAAGAUGCAUUCGAGCAA	UUGUUUGCUUGCAUCUUGUA	Cleavage	1
aly-miR4226	comp37265_c1_seq6	180	199	1.5	15402	1	20	UACAAGAUGCAUUCGAGCAA	UUUCUCGAAUGCAUUUUGUA	Cleavage	1
aly-miR4227	comp19085_c0_seq1	296	316	3.0	8524	1	21	UCAUUUGUGCCAAUCAUUCUA	UAGAAUGAUUGGCUAAGAUGA	Cleavage	1
aly-miR4227	comp23769_c0_seq1	716	736	2.5	19678	1	21	UCAUUUGUGCCAAUCAUUCUA	UAGAAUUCUUGGCACAGAUGA	Cleavage	1
aly-miR4227	comp25091_c0_seq3	995	1014	3.0	20.47	1	20	UCAUUUGUGCCAAUCAUUCU	AGCAGGAUUGGUGCAAAUGA	Cleavage	1
aly-miR4227	comp25726_c0_seq1	733	752	3.0	15492	1	20	UCAUUUGUGCCAAUCAUUCU	AAAAUGAUUGAUGCAAAUGA	Translation	1
aly-miR4227	comp30127_c0_seq2	731	751	3.0	11182	1	21	UCAUUUGUGCCAAUCAUUCUA	UGUAAUCAUUGGCACAGAUGA	Cleavage	1
aly-miR4227	comp31040_c0_seq1	454	474	3.0	19333	1	21	UCAUUUGUGCCAAUCAUUCUA	UAGGAUGGAUGACACAAAUGA	Translation	1
aly-miR4227	comp31338_c0_seq3	1290	1309	2.5	18326	1	20	UCAUUUGUGCCAAUCAUUCU	AGAAUGACUGCCACAAAUGG	Translation	1
aly-miR4228	comp24278_c0_seq1	974	994	3.0	18023	1	21	AAAGCCUUGAACGCUGUCGUU	GACGACGCCGUUCGGGGUUUU	Cleavage	1
aly-miR4228	comp32801_c0_seq1	901	920	3.0	24.45	1	20	AAAGCCUUGAACGCUGUCGU	GCGAUGGCGUUGGAGGCUUU	Translation	1
aly-miR4228	comp33517_c0_seq1	3097	3116	3.0	16998	1	20	AAAGCCUUGAACGCUGUCGU	ACGAUGCCGUUUAAGGUUUU	Cleavage	1
aly-miR4228	comp37356_c1_seq1	3270	3289	2.5	22763	1	21	AAAGCCUUGAACGCUGUCGUU	GAUGACAG-GUUCAAGGCUUU	Cleavage	1
aly-miR4229	comp26921_c0_seq1	455	476	3.0	24018	1	22	UUGGCAGGGAGGUCCUCCACAC	GGGUGGAGCCCCUCCCUGCCAC	Cleavage	1
aly-miR4229	comp29020_c0_seq1	1010	1029	3.0	16682	1	20	UUGGCAGGGAGGUCCUCCAC	AUGGAGUGCCUCUCUGCCAA	Cleavage	1
aly-miR4229	comp36107_c0_seq1	1646	1666	2.0	14973	1	21	UUGGCAGGGAGGUCCUCCACA	UGUGGGGGCCCUCCUUGCCAA	Cleavage	1
aly-miR4231	comp32278_c0_seq1	642	661	3.0	12072	1	21	UAGACCUUUGUGUUGCCAUCG	CGAUGGGAA-ACAAAGGUCUA	Cleavage	1
aly-miR4231	comp33795_c0_seq2	39	59	2.0	17726	1	21	UAGACCUUUGUGUUGCCAUCG	UGAUAGCAAUACAAAGGUUUA	Cleavage	1
aly-miR4231	comp35948_c0_seq6	1207	1226	3.0	17538	1	20	UAGACCUUUGUGUUGCCAUC	GAUGGCAAUGCAAAGGUUCA	Cleavage	1
aly-miR4232	comp23035_c0_seq2	81	101	3.0	13174	1	21	UCACAUUUAUUAGGAUGUGUG	CACACAUAUUAACAAGUGUGA	Translation	1
aly-miR4232	comp23801_c0_seq2	1134	1153	3.0	15849	1	20	UCACAUUUAUUAGGAUGUGU	AUUCAUCGUAAUGAAUGUGA	Cleavage	1
aly-miR4232	comp24396_c0_seq1	460	479	3.0	10121	1	20	UCACAUUUAUUAGGAUGUGU	GCAUAUCCUCAUAAAUGUGU	Translation	1
aly-miR4232	comp24555_c0_seq1	1412	1433	2.0	19533	1	22	UCACAUUUAUUAGGAUGUGUGC	GAACACAUGCUGAUAAAUGUGG	Cleavage	1
aly-miR4232	comp26363_c0_seq1	336	355	3.0	10108	1	20	UCACAUUUAUUAGGAUGUGU	ACAUAAUCAAAUAAAUGUGA	Cleavage	1
aly-miR4232	comp29191_c0_seq2	260	281	3.0	12.96	1	22	UCACAUUUAUUAGGAUGUGUGC	GUACAUAUCCAAAUAAAUGAGA	Cleavage	1
aly-miR4232	comp31466_c0_seq8	518	537	3.0	14668	1	20	UCACAUUUAUUAGGAUGUGU	ACAUAUCGUGAUAAGUGUGG	Cleavage	1
aly-miR4232	comp31813_c0_seq1	1409	1428	3.0	13572	1	20	UCACAUUUAUUAGGAUGUGU	ACAAAUUCUACUAAAUGUGG	Translation	1
aly-miR4232	comp35374_c0_seq1	1210	1229	3.0	17531	1	20	UCACAUUUAUUAGGAUGUGU	UUACAGCCUAAUGAAUGUGA	Cleavage	1
aly-miR4232	comp36995_c0_seq8	1192	1211	3.0	12259	1	20	UCACAUUUAUUAGGAUGUGU	ACACAUCCUAGCAAAUAUGA	Translation	1
aly-miR4232	comp7099_c0_seq1	46	65	3.0	14826	1	20	UCACAUUUAUUAGGAUGUGU	ACAUAUCCAGAAAAAUGUGA	Translation	1
aly-miR4232	comp76599_c0_seq1	300	319	3.0	16882	1	20	UCACAUUUAUUAGGAUGUGU	ACAUAUUCGCAUAAAUGUGA	Translation	1
aly-miR4233	comp138475_c0_seq1	191	211	2.0	20.47	1	21	CACAUCAUCAACAUCAACUCC	GAAGUUGAUGUUAAUGAUGUG	Translation	1
aly-miR4233	comp21477_c0_seq2	311	330	3.0	18933	1	20	CACAUCAUCAACAUCAACUC	GGGUUGAUGUUGAUGAUGCU	Cleavage	1
aly-miR4233	comp27337_c0_seq1	759	778	2.5	15.76	1	20	CACAUCAUCAACAUCAACUC	GAGUGGAUCUUGGUGAUGUG	Cleavage	1
aly-miR4233	comp28222_c0_seq2	1266	1285	3.0	14875	1	19	CACAUCAUCA-ACAUCAACU	AGUUUAUGUCUGAUGAUGUG	Translation	1
aly-miR4233	comp30736_c0_seq1	579	599	3.0	19437	1	21	CACAUCAUCAACAUCAACUCC	GGAUUUGGUGUUGGUGAUGUC	Cleavage	1
aly-miR4233	comp32434_c0_seq6	1796	1815	3.0	20075	1	20	CACAUCAUCAACAUCAACUC	AUGUUGAUGUUGAUGAUGUA	Cleavage	1
aly-miR4233	comp34092_c0_seq3	1739	1758	3.0	20963	1	20	CACAUCAUCAACAUCAACUC	CAGUUCAUGGUGAUGAUGUG	Translation	1
aly-miR4233	comp34557_c0_seq2	1973	1992	3.0	22.17	1	20	CACAUCAUCAACAUCAACUC	GAAGUGAUGUUGAUGAUGUA	Cleavage	1
aly-miR4234	comp109250_c0_seq1	23	44	3.0	21769	1	22	CAACUUAAAAUCAGUUGGCAAU	AGUUCCUUCUGAUUUUAAGUUG	Cleavage	1
aly-miR4234	comp14160_c0_seq1	526	547	3.0	16301	1	22	CAACUUAAAAUCAGUUGGCAAU	ACUGUCAUUUGGUUUUGAGUUG	Cleavage	1
aly-miR4234	comp217395_c0_seq1	181	201	2.5	8232	1	21	CAACUUAAAAUCAGUUGGCAA	UUGUCAACAGAUUUUAAGUUU	Cleavage	1
aly-miR4234	comp24705_c0_seq2	1163	1182	3.0	13782	1	20	CAACUUAAAAUCAGUUGGCA	UGCAAACUGCAUUUAAGUUG	Translation	1
aly-miR4234	comp29338_c0_seq1	1861	1882	3.0	14867	1	22	CAACUUAAAAUCAGUUGGCAAU	ACUGCUGUUUGGUUUUAAGUUG	Cleavage	1
aly-miR4234	comp34955_c0_seq10	1927	1946	3.0	15551	1	20	CAACUUAAAAUCAGUUGGCA	UCCAAACUGUUUUUAAGUUG	Translation	1
aly-miR4234	comp36518_c0_seq7	4697	4717	3.0	19357	1	21	CAACUUAAAAUCAGUUGGCAA	UUGUCAUCUGAUUUUAAUUUG	Cleavage	1
aly-miR4234	comp36868_c0_seq2	2980	2999	3.0	15647	1	20	CAACUUAAAAUCAGUUGGCA	UGCCAAGCAAUUUUAAGUUG	Cleavage	1
aly-miR4234	comp66061_c0_seq1	134	153	3.0	16966	1	20	CAACUUAAAAUCAGUUGGCA	UGUUUUCUGAUUUUAAGUUG	Cleavage	1
aly-miR4236	comp23587_c0_seq1	919	939	3.0	17651	1	21	CAUUAAUUUGUUCCCCUCCUA	UAGGAGGGUAAUAGAUUAAUA	Cleavage	1
aly-miR4236	comp26731_c0_seq1	1257	1276	3.0	6125	1	20	CAUUAAUUUGUUCCCCUCCU	AGGAGAGAAACAAGUUGAUG	Cleavage	1
aly-miR4236	comp30093_c0_seq3	1320	1339	2.5	17448	1	20	CAUUAAUUUGUUCCCCUCCU	AGCAGGGGAACAAAUUUAUG	Cleavage	1
aly-miR4236	comp30146_c0_seq1	919	938	3.0	20726	1	20	CAUUAAUUUGUUCCCCUCCU	AGGAGGUGAAUGAAUUAAUU	Cleavage	1
aly-miR4236	comp30674_c0_seq3	872	892	3.0	20399	1	21	CAUUAAUUUGUUCCCCUCCUA	UGGGAGGGGACAAAAUUAGUG	Translation	1
aly-miR4236	comp31504_c0_seq3	2023	2042	3.0	17593	1	20	CAUUAAUUUGUUCCCCUCCU	UGGAGGGGAACAAAUUGCUG	Cleavage	1
aly-miR4236	comp37357_c0_seq21	603	622	3.0	13629	1	20	CAUUAAUUUGUUCCCCUCCU	AAGAGGGGAAAAAAUUAAUC	Translation	1
aly-miR4237	comp142441_c0_seq1	194	213	3.0	8355	1	20	AAACGUAAACAUAUAUAAUC	GAUGAUAUAUGUUUAUGGUU	Cleavage	1
aly-miR4237	comp27062_c0_seq2	990	1010	3.0	17.36	1	21	AAACGUAAACAUAUAUAAUCG	UGAUUGUGACUGUUUACGUUU	Cleavage	1
aly-miR4237	comp27252_c0_seq9	1486	1506	3.0	15011	1	21	AAACGUAAACAUAUAUAAUCG	UGGUUAUAUAUGCUUAAGUUU	Translation	1
aly-miR4238	comp122242_c0_seq1	43	63	3.0	13.44	1	21	UUUUUGCAAAUUAAAACCCCA	UGUGGUUAUAAUUUGCAGAGA	Cleavage	1
aly-miR4238	comp28601_c0_seq1	873	894	3.0	15816	1	22	UUUUUGCAAAUUAAAACCCCAA	UAGGGGUUUUGAUUUGGAGAAG	Cleavage	1
aly-miR4238	comp30377_c0_seq1	427	446	3.0	11576	1	20	UUUUUGCAAAUUAAAACCCC	GCGGCUUUGAUUUGUAAAAA	Cleavage	1
aly-miR4238	comp30800_c0_seq1	1514	1533	3.0	19007	1	20	UUUUUGCAAAUUAAAACCCC	GGAGUUUUGAUUUGUGAAAG	Cleavage	1
aly-miR4238	comp31339_c0_seq1	1488	1509	3.0	16376	1	22	UUUUUGCAAAUUAAAACCCCAA	UUUGGGUUUUGAUUUGGAAAAA	Cleavage	1
aly-miR4238	comp33560_c0_seq3	296	315	3.0	18089	1	20	UUUUUGCAAAUUAAAACCCC	UGGGUUUUGAUUUGCAGAAU	Cleavage	1
aly-miR4238	comp35407_c0_seq1	1166	1186	3.0	13.93	1	21	UUUUUGCAAAUUAAAACCCCA	UGCCGUUUUAAUUAGCAAAAA	Cleavage	1
aly-miR4238	comp36993_c0_seq3	5481	5500	3.0	15364	1	20	UUUUUGCAAAUUAAAACCCC	GGGGUUUUAAACUGCAGAGA	Translation	1
aly-miR4238	comp37054_c0_seq6	2124	2143	3.0	14129	1	20	UUUUUGCAAAUUAAAACCCC	GGGGUUUACAGUUGCAAAAA	Translation	1
aly-miR4239	comp132168_c0_seq1	157	176	3.0	20345	1	20	UCCGUUAUUUCCGCAUGCUC	GAUCAUGUGGAAAUAAGGGA	Cleavage	1
aly-miR4239	comp27134_c0_seq1	796	816	3.0	14775	1	21	UCCGUUAUUUCCGCAUGCUCC	GGAGGUUGAGGAAAUAACGGA	Cleavage	1
aly-miR4239	comp35899_c1_seq1	4085	4104	3.0	12402	1	20	UCCGUUAUUUCCGCAUGCUC	GAGCAUGAGUAGAUAAUGGA	Translation	1
aly-miR4240	comp173952_c0_seq1	181	202	2.5	14263	1	22	AUGGCUAGAGUGACUAGACCCG	CAGGUCUAGCAAUUCUAGCCAU	Cleavage	1
aly-miR4241	comp133980_c0_seq1	151	171	2.5	17969	1	21	CUUUGGGAUUUUCUUACAGCG	CGCUUUAAUAAAAUUCCAAAG	Cleavage	1
aly-miR4241	comp14671_c0_seq1	130	150	3.0	13082	1	21	CUUUGGGAUUUUCUUACAGCG	UGCUGUAAGAGAAUUCUAAUG	Cleavage	1
aly-miR4241	comp15305_c0_seq1	253	273	2.5	14233	1	21	CUUUGGGAUUUUCUUACAGCG	UGCUGUAAUAGUAUCCCAAAG	Translation	1
aly-miR4241	comp25088_c0_seq2	201	222	2.0	17686	1	22	CUUUGGGAUUUUCUUACAGCGA	UUGCUGUAAGAAAACCUCAGAG	Cleavage	1
aly-miR4241	comp27296_c0_seq2	669	690	2.5	16022	1	22	CUUUGGGAUUUUCUUACAGCGA	UCGCUGAAGGAAGAUCCCAAGG	Cleavage	1
aly-miR4241	comp29439_c0_seq2	186	205	3.0	13238	1	20	CUUUGGGAUUUUCUUACAGC	UCUGAAAGAAAAGCCCAAAG	Cleavage	1
aly-miR4241	comp34968_c1_seq3	1587	1606	3.0	15998	1	20	CUUUGGGAUUUUCUUACAGC	GCUAUAUGAAACUCCCAAAG	Translation	1
aly-miR4241	comp36056_c0_seq2	520	540	3.0	12697	1	21	CUUUGGGAUUUUCUUACAGCG	UGCUGCAAGAAGAUCCUGAGG	Cleavage	1
aly-miR4241	comp36709_c1_seq1	131	152	3.0	15981	1	22	CUUUGGGAUUUUCUUACAGCGA	UUGUUGUCAGAAGAUUCCAAGG	Cleavage	1
aly-miR4241	comp36997_c0_seq3	471	491	2.5	12096	1	21	CUUUGGGAUUUUCUUACAGCG	CCUUGCAAGAAAAUCCCAAAG	Cleavage	1
aly-miR4242	comp13121_c0_seq1	2	22	2.5	15797	1	21	AAAGUUAACUAUGGCAUUCCC	GGAAAUGUCAUGGUUGACUUU	Cleavage	1
aly-miR4242	comp175647_c0_seq1	130	149	2.5	15924	1	20	AAAGUUAACUAUGGCAUUCC	GGAGUGCCAUCGGUAACUUU	Translation	1
aly-miR4242	comp28547_c0_seq3	1234	1254	3.0	16795	1	21	AAAGUUAACUAUGGCAUUCCC	GGGAAUGUCAUAUUCAACUUU	Translation	1
aly-miR4242	comp31951_c0_seq3	2737	2756	2.5	15.66	1	20	AAAGUUAACUAUGGCAUUCC	GGAAUUCUGUAGUUAAUUUU	Cleavage	1
aly-miR4243	comp10781_c0_seq1	76	95	3.0	12966	1	20	UGAAAUUAUAGAUUUCGUAC	GUACGAAAUCCGUAAUUGCA	Translation	1
aly-miR4243	comp19510_c0_seq1	21	40	3.0	16918	1	20	UGAAAUUAUAGAUUUCGUAC	AAAAGAAAUCUAUAAUUUCA	Cleavage	1
aly-miR4243	comp23275_c0_seq1	296	315	3.0	13334	1	20	UGAAAUUAUAGAUUUCGUAC	GUACGAAACAUCUAAUUUCA	Translation	1
aly-miR4243	comp24018_c0_seq1	1478	1498	3.0	17301	1	21	UGAAAUUAUAGAUUUCGUACA	UUUGUGAAAUCUAAAAUUUCA	Cleavage	1
aly-miR4243	comp49148_c0_seq1	90	109	1.5	19391	1	20	UGAAAUUAUAGAUUUCGUAC	GUACGAAGUCUAGAAUUUCA	Cleavage	1
aly-miR4243	comp6109_c0_seq1	252	271	2.5	12328	1	21	UGAAAUUAUAGAUUUCGUACA	UGUAU-AAAUCUAUAAUUUCA	Cleavage	1
aly-miR4244	comp137874_c0_seq1	81	100	3.0	10617	1	20	UUGUUGAUUCCUUGGAGAUU	AAUGUCCCAGAAAUCAACAA	Translation	1
aly-miR4244	comp18067_c0_seq1	1431	1451	3.0	15.66	1	21	UUGUUGAUUCCUUGGAGAUUG	CAAUCUCAAUGGAAUCAAUGA	Cleavage	1
aly-miR4244	comp201920_c0_seq1	277	297	3.0	8679	1	21	UUGUUGAUUCCUUGGAGAUUG	UGAUCACCAAAGAAUCAGCAA	Translation	1
aly-miR4244	comp24094_c0_seq1	291	311	3.0	12631	1	21	UUGUUGAUUCCUUGGAGAUUG	UACUUUCCAAGGAGUCAACAC	Cleavage	1
aly-miR4244	comp24995_c0_seq1	194	213	3.0	15966	1	20	UUGUUGAUUCCUUGGAGAUU	AAUCACCAGAGAAUCAACAG	Translation	1
aly-miR4244	comp25059_c0_seq1	144	164	3.0	12225	1	21	UUGUUGAUUCCUUGGAGAUUG	UACUCUCCAAGCCAUCAACAA	Translation	1
aly-miR4244	comp26160_c0_seq1	298	319	3.0	15536	1	21	UUGUUGAUUCC-UUGGAGAUUG	CCAUUUCCAAAGGGAUCAACAA	Cleavage	1
aly-miR4244	comp26938_c0_seq1	768	787	3.0	18703	1	20	UUGUUGAUUCCUUGGAGAUU	AUUGUGCAAGGAAUCAACAA	Cleavage	1
aly-miR4244	comp28445_c0_seq2	739	758	3.0	16064	1	20	UUGUUGAUUCCUUGGAGAUU	AAUCUCCAAGGAAUUAGUGU	Cleavage	1
aly-miR4244	comp29422_c0_seq2	95	115	3.0	15447	1	21	UUGUUGAUUCCUUGGAGAUUG	CAAUUUUCAAGCAAUCAGCAG	Translation	1
aly-miR4244	comp30782_c0_seq1	349	368	3.0	16.73	1	20	UUGUUGAUUCCUUGGAGAUU	GAUAUCCAAGGAGUCAAUAG	Cleavage	1
aly-miR4244	comp32723_c0_seq1	896	915	3.0	20519	1	20	UUGUUGAUUCCUUGGAGAUU	GAUCUCUGGGGCAUCAACAA	Translation	1
aly-miR4244	comp32858_c0_seq1	1841	1861	2.0	12563	1	21	UUGUUGAUUCCUUGGAGAUUG	UAAUCUUCAAGAAAUCAAUAA	Translation	1
aly-miR4244	comp34593_c0_seq6	351	371	2.0	16388	1	21	UUGUUGAUUCCUUGGAGAUUG	CAGUAUCCAAGGAAUCAACAG	Cleavage	1
aly-miR4244	comp34839_c0_seq1	2022	2042	2.0	14852	1	21	UUGUUGAUUCCUUGGAGAUUG	CAAUCUGCAAGGAAUCAAUAG	Cleavage	1
aly-miR4244	comp35065_c1_seq4	2334	2353	2.5	18741	1	20	UUGUUGAUUCCUUGGAGAUU	AAUCAUCGAGGAAUCAAUAA	Cleavage	1
aly-miR4244	comp35157_c0_seq1	1699	1719	3.0	20835	1	20	UUGUUGAU-UCCUUGGAGAUU	AUUCUCCAAGGAGAUCAACAA	Translation	1
aly-miR4244	comp35746_c0_seq3	790	809	3.0	21133	1	20	UUGUUGAUUCCUUGGAGAUU	GAUCAUCGAGGAAUCAGCAA	Cleavage	1
aly-miR4244	comp75770_c0_seq1	123	142	3.0	12349	1	20	UUGUUGAUUCCUUGGAGAUU	AAAUUCCAAGGAAUCAAAAA	Cleavage	1
aly-miR4245	comp22370_c0_seq1	312	331	3.0	11439	1	20	ACAAAGUUUUAUACUGACAA	UUAUCAGUUUAAAGUUUUGU	Cleavage	1
aly-miR4245	comp26379_c0_seq1	1211	1231	3.0	16402	1	21	ACAAAGUUUUAUACUGACAAU	AUUGGCUGUGUGAAACUUUGU	Cleavage	1
aly-miR4245	comp91241_c0_seq1	134	153	3.0	10.46	1	20	ACAAAGUUUUAUACUGACAA	UGGUCAGUUUAAAGUUUUGU	Cleavage	1
aly-miR4246	comp129794_c0_seq1	86	107	3.0	12788	1	22	AAAUCCAAUUUUCAUUGCUUAA	UUAAGUAAUGAAAAAUGGAUAU	Cleavage	1
aly-miR4246	comp13280_c0_seq1	327	347	3.0	17509	1	20	AAAUCCA-AUUUUCAUUGCUU	GAGUGAUGAAAAUCUGGAUUU	Cleavage	1
aly-miR4246	comp13459_c0_seq1	302	323	3.0	15249	1	22	AAAUCCAAUUUUCAUUGCUUAA	UGAAGCACUGAAAGUUGGGUUA	Cleavage	1
aly-miR4246	comp20686_c0_seq1	658	677	3.0	13078	1	20	AAAUCCAAUUUUCAUUGCUU	AAGCAAUUAAAGUUGCAUUU	Cleavage	1
aly-miR4246	comp22444_c0_seq1	125	144	3.0	10981	1	20	AAAUCCAAUUUUCAUUGCUU	AAGCAAAGAAAAUUUGGUUU	Cleavage	1
aly-miR4246	comp25221_c0_seq1	648	667	2.5	14252	1	20	AAAUCCAAUUUUCAUUGCUU	UUGCGAUGAAAAUUGGAUUU	Cleavage	1
aly-miR4246	comp27029_c0_seq2	1008	1029	3.0	19311	1	22	AAAUCCAAUUUUCAUUGCUUAA	UGAGGAGAGGAAAAUUGGAUUU	Cleavage	1
aly-miR4246	comp30461_c0_seq5	736	755	2.5	11848	1	20	AAAUCCAAUUUUCAUUGCUU	AAUCAAUCAGAAUUGGAUUU	Cleavage	1
aly-miR4246	comp31960_c0_seq9	764	785	2.5	19.52	1	22	AAAUCCAAUUUUCAUUGCUUAA	UAGAGCAGUGAGUAUUGGAUUU	Translation	1
aly-miR4246	comp32115_c0_seq16	3895	3914	2.0	14681	1	20	AAAUCCAAUUUUCAUUGCUU	AAGCCGUGGAAAUUGGAUUU	Cleavage	1
aly-miR4246	comp33412_c0_seq17	1357	1376	2.0	23217	1	20	AAAUCCAAUUUUCAUUGCUU	AAGUAAUGAAAAUUGGAUGU	Cleavage	1
aly-miR4246	comp47456_c0_seq1	370	390	3.0	14639	1	21	AAAUCCAAUUUUCAUUGCUUA	UAAGCAAUUCAAAGUGGAUUU	Cleavage	1
aly-miR4246	comp6803_c0_seq1	30	51	3.0	14187	1	22	AAAUCCAAUUUUCAUUGCUUAA	UUAAGCGAUGAAUAUUGGGUUG	Translation	1
aly-miR4246	comp80551_c0_seq1	88	108	3.0	19302	1	21	AAAUCCAAUUUUCAUUGCUUA	UAACUAAUGAAAGUUGGAUUC	Cleavage	1
aly-miR4247	comp24876_c0_seq4	271	291	2.5	21879	1	20	UGUAUCCUAAUAUU-AGACCC	GGGUCUGAAUAUUAGGAUGCA	Cleavage	1
aly-miR4247	comp4166_c0_seq1	85	104	3.0	20649	1	20	UGUAUCCUAAUAUUAGACCC	UGGUGAAAUAUUAGGAUACA	Cleavage	1
aly-miR4248a	comp13899_c0_seq1	1	20	3.0	10483	1	20	ACAUUUUAUUUUUGGCAAUC	GAUUACCAAAAAUAAAGUUU	Cleavage	1
aly-miR4248a	comp16084_c0_seq1	103	123	3.0	20365	1	21	ACAUUUUAUUUUUGGCAAUCA	UGAUUAUGGAAAAUAAAAUGU	Cleavage	1
aly-miR4248a	comp176214_c0_seq1	251	270	3.0	16347	1	21	ACAUUUUAUUUUUGGCAAUCA	UGAUUGCCAUAA-UAAAAUGU	Translation	1
aly-miR4248a	comp19389_c0_seq1	325	345	3.0	15116	1	21	ACAUUUUAUUUUUGGCAAUCA	UGGUUGCAGGAAGUAAAAUGU	Cleavage	1
aly-miR4248a	comp19484_c0_seq1	27	46	2.5	10471	1	20	ACAUUUUAUUUUUGGCAAUC	CAUUGCCAAAAUUAAGAUGU	Translation	1
aly-miR4248a	comp20983_c0_seq1	589	608	3.0	13.38	1	20	ACAUUUUAUUUUUGGCAAUC	GUUUGUUAAAUAUAAAAUGU	Translation	1
aly-miR4248a	comp22998_c0_seq1	845	865	3.0	20.0	1	21	ACAUUUUAUUUUUGGCAAUCA	UGGUUGCUGCAAAUAAGAUGU	Cleavage	1
aly-miR4248a	comp28176_c0_seq2	169	189	3.0	19381	1	21	ACAUUUUAUUUUUGGCAAUCA	UGGAUACCAAAAAUAGAAUGU	Cleavage	1
aly-miR4248a	comp31156_c0_seq3	88	107	3.0	16881	1	20	ACAUUUUAUUUUUGGCAAUC	GAUAGUUAAAAAUAAAAUGA	Cleavage	1
aly-miR4248a	comp35142_c0_seq1	1890	1909	3.0	17.79	1	20	ACAUUUUAUUUUUGGCAAUC	GAUUGUCAAAGUGAAAAUGU	Translation	1
aly-miR4248a	comp36291_c0_seq2	2578	2597	3.0	16962	1	19	ACAUUUUAUUUU-UGGCAAU	AUUGCCAGAAAAUGAGAUGU	Cleavage	1
aly-miR4248a	comp37404_c0_seq8	530	549	3.0	19539	1	20	ACAUUUUAUUUUUGGCAAUC	CAUUGUCAGAAACAAAAUGU	Cleavage	1
aly-miR4248a	comp37448_c0_seq3	4514	4533	2.0	17431	1	20	ACAUUUUAUUUUUGGCAAUC	GGUUGUCAAAGGUAAAAUGU	Cleavage	1
aly-miR4248a	comp7080_c0_seq1	50	69	3.0	14.04	1	20	ACAUUUUAUUUUUGGCAAUC	GAUUGCUAGGAGUAAAAUGA	Cleavage	1
aly-miR4248a	comp87761_c0_seq1	8	28	3.0	7996	1	21	ACAUUUUAUUUUUGGCAAUCA	UGAUAGCAAGGAAUAAAAUGU	Cleavage	1
aly-miR4249	comp102342_c0_seq1	75	94	3.0	17948	1	20	UGAAUUUGAGAAGUUGAGGU	UCUUCAGGUUCUCAAAUUCA	Cleavage	1
aly-miR4249	comp12052_c0_seq1	222	242	3.0	9739	1	21	UGAAUUUGAGAAGUUGAGGUA	UAUCUCAAUUUCUUAAGUUUG	Cleavage	1
aly-miR4249	comp13441_c0_seq1	42	61	3.0	16264	1	21	UGAAUUUGAGAAGUUGAGGUA	UGUCUCAACU-CUCAAAUUCA	Translation	1
aly-miR4249	comp14292_c0_seq1	4	23	3.0	12314	1	20	UGAAUUUGAGAAGUUGAGGU	AUCUGAAUUUCACAAAUUCA	Translation	1
aly-miR4249	comp14789_c0_seq1	150	170	2.5	10559	1	21	UGAAUUUGAGAAGUUGAGGUA	UUCCUCAACUUCUUGAAUUUA	Cleavage	1
aly-miR4249	comp16900_c0_seq1	1055	1074	3.0	11578	1	20	UGAAUUUGAGAAGUUGAGGU	AUUUCAACUUCUGAAGUUUA	Cleavage	1
aly-miR4249	comp226592_c0_seq1	183	203	3.0	13209	1	21	UGAAUUUGAGAAGUUGAGGUA	UCUUUCAACUUCACAAAUUCA	Translation	1
aly-miR4249	comp23214_c0_seq2	783	803	2.0	14512	1	21	UGAAUUUGAGAAGUUGAGGUA	UUCUUCAGCUUCUCAAAUUCA	Cleavage	1
aly-miR4249	comp24775_c0_seq3	465	484	3.0	22247	1	20	UGAAUUUGAGAAGUUGAGGU	ACUUCAAUUUUUCAAAGUCA	Cleavage	1
aly-miR4249	comp28141_c0_seq5	1283	1302	3.0	14069	1	20	UGAAUUUGAGAAGUUGAGGU	AAUUCAUCUUCUCAAAUUUA	Cleavage	1
aly-miR4249	comp28158_c0_seq2	272	291	2.0	19432	1	20	UGAAUUUGAGAAGUUGAGGU	UCCUCAACUGCUCAAAUUCA	Translation	1
aly-miR4249	comp28460_c0_seq1	1261	1281	3.0	15858	1	21	UGAAUUUGAGAAGUUGAGGUA	UGCUUCAACUUCAGAAAUUCA	Translation	1
aly-miR4249	comp31882_c0_seq1	465	485	3.0	12209	1	21	UGAAUUUGAGAAGUUGAGGUA	UGAUUCAACUUCUCAAAUUCC	Cleavage	1
aly-miR4249	comp33667_c0_seq2	1955	1975	3.0	11277	1	21	UGAAUUUGAGAAGUUGAGGUA	UACCUCAAGUUUGCAGAUUCA	Translation	1
aly-miR4249	comp344551_c0_seq1	98	118	3.0	7611	1	21	UGAAUUUGAGAAGUUGAGGUA	UACUUCUGUUUCUCAAAUUUA	Cleavage	1
aly-miR4249	comp34804_c0_seq5	1894	1913	2.5	11971	1	20	UGAAUUUGAGAAGUUGAGGU	ACUUAAAUUUCUCAAAUUUA	Cleavage	1
aly-miR4249	comp34928_c0_seq1	1122	1141	3.0	11416	1	21	UGAAUUUGAGAAGUUGAGGUA	UGCCUCAA-UUUUCAAAUUCA	Cleavage	1
aly-miR4249	comp35189_c0_seq5	2496	2516	2.5	12643	1	21	UGAAUUUGAGAAGUUGAGGUA	UCCUUCAACUUCUCAAAUUCU	Cleavage	1
aly-miR4249	comp35943_c0_seq15	3330	3350	3.0	8543	1	21	UGAAUUUGAGAAGUUGAGGUA	UACUUCAACUUCUUAGAUUAA	Cleavage	1
aly-miR4249	comp37468_c0_seq2	305	324	2.0	14234	1	20	UGAAUUUGAGAAGUUGAGGU	ACUUCGACUUCACAAAUUCA	Translation	1
aly-miR4249	comp81807_c0_seq1	21	41	1.5	16361	1	21	UGAAUUUGAGAAGUUGAGGUA	UGCUUCAGCUUCUCAAAUUCA	Cleavage	1
aly-miR4250	comp25983_c0_seq2	794	813	3.0	15451	1	20	UCCAAAGGCACAAGAACAUC	GGUGUUCAUGAGUCUUUGGA	Translation	1
aly-miR4250	comp31628_c0_seq18	963	982	3.0	18808	1	20	UCCAAAGGCACAAGAACAUC	GAUUUUUUAGUGCUUUUGGA	Cleavage	1
aly-miR4250	comp33373_c1_seq1	1803	1822	3.0	20797	1	20	UCCAAAGGCACAAGAACAUC	GAUUUUCUUGAGUUUUUGGA	Translation	1
aly-miR4250	comp35686_c0_seq1	1721	1740	3.0	24791	1	19	UCCAAAG-GCACAAGAACAU	UUGUUCUUGUGCUCUUUGGA	Cleavage	1
aly-miR4250	comp36855_c0_seq7	2029	2049	3.0	18798	1	21	UCCAAAGGCACAAGAACAUCA	UAGUGGUUUUGUGCCUUUGGA	Cleavage	1
aly-miR4250	comp6998_c0_seq1	15	35	2.0	20393	1	21	UCCAAAGGCACAAGAACAUCA	UGAUGAUCUUGAGCCUUUGGA	Translation	1
aly-miR472-5p	comp287288_c0_seq1	372	391	2.5	21.99	1	20	AUGGUCGAAGUAGGCAAAAU	AUUUUGCCGGCUUCGGCCGU	Cleavage	1
aly-miR472-5p	comp33346_c0_seq1	604	624	3.0	22.13	1	21	AUGGUCGAAGUAGGCAAAAUC	GGUUUUGCCAACUUCGAUCAG	Cleavage	1
aly-miR472-5p	comp34411_c0_seq1	3434	3453	3.0	8943	1	20	AUGGUCGAAGUAGGCAAAAU	ACUUUCCCUAUUUCGGCCAU	Cleavage	1
aly-miR472-5p	comp97174_c0_seq1	276	295	3.0	16075	1	20	AUGGUCGAAGUAGGCAAAAU	AUUUUGACUUCUUUGGCCAU	Translation	1
aly-miR771-3p	comp14258_c0_seq1	118	137	3.0	22458	1	20	GGGCUCCUCAGAUGUUCAUG	CAAGAACAUUGGAGGAGCCU	Translation	1
aly-miR771-3p	comp35635_c0_seq1	2569	2588	3.0	17.13	1	20	GGGCUCCUCAGAUGUUCAUG	CAUGAACAUUUGAGGAACUU	Cleavage	1
aly-miR771-5p	comp34386_c0_seq1	2967	2986	3.0	19918	1	20	UGAGCCUCUGUGGCAGCCCU	AGGGUUGUCACCAAGGCUCA	Translation	1
aly-miR773b-3p	comp123939_c0_seq1	390	410	3.0	21813	1	21	AAUUGUUCAUUCAAGGAUAUU	AAUAUCUUUGACUGAAUAAUA	Translation	1
aly-miR773b-3p	comp176214_c0_seq1	141	160	3.0	15927	1	20	AAUUGUUCAUUCAAGGAUAU	AUAUCAAGGAAUGAACAAUU	Cleavage	1
aly-miR773b-3p	comp21944_c0_seq1	191	210	3.0	18667	1	20	AAUUGUUCAUUCAAGGAUAU	AUAUCCUGAAAUGAGCAGUU	Cleavage	1
aly-miR773b-3p	comp30364_c0_seq1	236	256	3.0	17854	1	21	AAUUGUUCAUUCAAGGAUAUU	GGUGUUUUUGAAUAAACAAUU	Cleavage	1
aly-miR773b-3p	comp31324_c0_seq1	1465	1485	3.0	8415	1	21	AAUUGUUCAUUCAAGGAUAUU	AAUAUCCUGGGAUGAGUAGUU	Cleavage	1
aly-miR773b-3p	comp32475_c0_seq9	1015	1034	1.5	18491	1	20	AAUUGUUCAUUCAAGGAUAU	AUGUCCUUGCAUGAACAAUU	Translation	1
aly-miR773b-3p	comp33103_c0_seq1	2550	2568	3.0	19636	1	20	AAUUGUUCAUUCAAGGAUAU	AUAUUCUUGA-UGAAUAAUU	Translation	1
aly-miR773b-3p	comp33324_c0_seq2	2931	2951	2.5	20529	1	21	AAUUGUUCAUUCAAGGAUAUU	AGUAUCCUUGGAUUGACAAUU	Cleavage	1
aly-miR773b-3p	comp33850_c1_seq1	1093	1113	2.0	10.67	1	21	AAUUGUUCAUUCAAGGAUAUU	GAUGUCCUUGAAUAGACAAUU	Cleavage	1
aly-miR773b-3p	comp36749_c0_seq2	3881	3901	3.0	13779	1	21	AAUUGUUCAUUCAAGGAUAUU	GAUAUCUUUGAAUGGAUAAGU	Cleavage	1
aly-miR773b-3p	comp7403_c0_seq1	1264	1283	2.5	14294	1	20	AAUUGUUCAUUCAAGGAUAU	AUAUCUUUGAAUGGAAAAUU	Cleavage	1
aly-miR773b-5p	comp1367_c0_seq1	84	103	3.0	13073	1	20	UAUCUUUGAACAAACAGUUG	CGAUGGUUAGUUCAAAGAUA	Cleavage	1
aly-miR773b-5p	comp26901_c0_seq3	1468	1487	3.0	17644	1	21	UAUCUUUGAACAAACAGUUGA	UUAAUUGUUUGUU-AAAGAUA	Cleavage	1
aly-miR773b-5p	comp30382_c0_seq1	447	466	3.0	16295	1	20	UAUCUUUGAACAAACAGUUG	CAGUUUUUUGUUCAGAGGUA	Cleavage	1
aly-miR773b-5p	comp33667_c0_seq2	2393	2412	3.0	22404	1	20	UAUCUUUGAACAAACAGUUG	CCAAUGUUUGUUUAAAGAUG	Cleavage	1
aly-miR773b-5p	comp35167_c0_seq5	1494	1513	2.5	21706	1	20	UAUCUUUGAACAAACAGUUG	CAACACUUUGUUCGAAGAUA	Cleavage	1
aly-miR773b-5p	comp35447_c0_seq2	670	688	3.0	13996	1	20	UAUCUUUGAACAAACAGUUG	CAACU-UUUGUUCGAAGAUG	Cleavage	1
aly-miR773b-5p	comp36164_c0_seq1	1814	1833	3.0	10.95	1	20	UAUCUUUGAACAAACAGUUG	CAAUUCUUUUUUCAAAGAUG	Translation	1
aly-miR773b-5p	comp36399_c0_seq1	5629	5649	2.5	16.18	1	21	UAUCUUUGAACAAACAGUUGA	UCAACUGGUGGUUCAAAGAUG	Cleavage	1
aly-miR773b-5p	comp36541_c0_seq8	3012	3031	2.5	17397	1	20	UAUCUUUGAACAAACAGUUG	CGAGUGUUUGUUCGAGGAUA	Cleavage	1
aly-miR773b-5p	comp37188_c0_seq5	387	406	3.0	14888	1	19	UAUCUUUGAA-CAAACAGUU	AUCUGUUUGGUUCAAAGAUA	Translation	1
aly-miR773b-5p	comp67699_c0_seq1	212	231	2.5	18545	1	20	UAUCUUUGAACAAACAGUUG	GAAUUGUAUGUUCAAAGAUA	Cleavage	1
aly-miR774a-3p.1	comp32102_c0_seq1	1679	1698	3.0	20675	1	20	UACCCAUAUCUCCAUCUCCA	UGGAGAUGCAGAUGUAGGUA	Cleavage	1
aly-miR774a-3p.1	comp34307_c0_seq1	1915	1934	3.0	17175	1	20	UACCCAUAUCUCCAUCUCCA	UGAAGAUGGAGAUGUUGGUA	Cleavage	1
aly-miR774a-3p.1	comp35676_c0_seq1	4120	4139	2.5	12.95	1	20	UACCCAUAUCUCCAUCUCCA	UGGAGAUGUAGAUAUGGAUA	Cleavage	1
aly-miR774a-3p.1	comp37355_c0_seq39	2315	2335	3.0	19335	1	21	UACCCAUAUCUCCAUCUCCAA	UUGGGUUUGGAGGUAUGGGUA	Cleavage	1
aly-miR774a-3p.2	comp116103_c0_seq1	497	516	2.5	12231	1	20	UUAUUUGUUACCCAUAUCUC	GAAAUAUGGGUAAUAGAUGA	Cleavage	1
aly-miR774a-3p.2	comp15940_c0_seq1	870	889	3.0	19574	1	20	UUAUUUGUUACCCAUAUCUC	GAGAUAUGGGUAAUACAUAU	Cleavage	1
aly-miR774a-3p.2	comp23468_c0_seq1	1554	1574	3.0	11571	1	21	UUAUUUGUUACCCAUAUCUCC	GAAGAUAUGGCAAACAAAUAA	Translation	1
aly-miR774a-3p.2	comp31073_c0_seq23	2064	2083	3.0	14221	1	20	UUAUUUGUUACCCAUAUCUC	GAGGAAUGCGUAACAAAUGA	Cleavage	1
aly-miR774a-5p.1	comp167996_c0_seq1	180	199	2.5	10769	1	20	CGAGACGAAGAUAUGGGUGA	UCACCUAUAUUUUCCUCUCG	Cleavage	1
aly-miR774a-5p.1	comp31659_c0_seq2	1181	1200	3.0	13086	1	20	CGAGACGAAGAUAUGGGUGA	UUACCCGCAUCUUCGUCUCC	Cleavage	1
aly-miR774a-5p.1	comp32041_c0_seq1	1610	1629	2.5	12237	1	20	CGAGACGAAGAUAUGGGUGA	UCAUCCAUAUCAUCGUCUCA	Translation	1
aly-miR774a-5p.1	comp32671_c0_seq7	1380	1399	3.0	13885	1	20	CGAGACGAAGAUAUGGGUGA	CCAUCUAUAUCUUUGUCUUG	Cleavage	1
aly-miR774a-5p.1	comp345929_c0_seq1	154	173	2.5	13344	1	20	CGAGACGAAGAUAUGGGUGA	UCAUGCAUAUUUUUGUCUCG	Cleavage	1
aly-miR774a-5p.2	comp24224_c0_seq1	608	627	3.0	11727	1	20	AGAUAUGGGUGACUAAUACU	AGUAUUGGUCCAUCAUAUCU	Translation	1
aly-miR774a-5p.2	comp366810_c0_seq1	79	98	2.5	19454	1	20	AGAUAUGGGUGACUAAUACU	GGUAUUACUUAUCCAUAUCU	Cleavage	1
aly-miR774b-3p	comp239076_c0_seq1	20	39	3.0	18119	1	20	CACCCAAAUCUUCCUCUCAG	CUGAGGUGAGGCUUUGGGUG	Translation	1
aly-miR774b-3p	comp25773_c0_seq1	307	326	3.0	18562	1	20	CACCCAAAUCUUCCUCUCAG	CAGAGAGGAAGGUUGGGGUG	Cleavage	1
aly-miR774b-3p	comp33478_c0_seq1	1118	1137	3.0	16102	1	20	CACCCAAAUCUUCCUCUCAG	CUGGGAGGAACAUUUGGCUG	Translation	1
aly-miR774b-3p	comp36662_c0_seq10	3583	3603	2.5	23962	1	21	CACCCAAAUCUUCCUCUCAGG	CCUGUGAGGAAGAUUCGGGUG	Cleavage	1
aly-miR774b-5p	comp107191_c0_seq1	341	360	3.0	9441	1	20	UGAGAUGAAGAUUUGGAUGA	UCAUCCAGAACUCCAUUUCA	Translation	1
aly-miR774b-5p	comp211744_c0_seq1	76	95	2.5	7552	1	20	UGAGAUGAAGAUUUGGAUGA	UCAUCUCAAUCUUCAUCUCU	Cleavage	1
aly-miR774b-5p	comp27183_c0_seq12	1718	1738	3.0	14206	1	21	UGAGAUGAAGAUUUGGAUGAC	GUCGUCCAAACCUUUGUUUCA	Translation	1
aly-miR774b-5p	comp27622_c0_seq1	710	729	3.0	10866	1	20	UGAGAUGAAGAUUUGGAUGA	UCAUCCUAAUCAUCAUCUCC	Translation	1
aly-miR774b-5p	comp27738_c0_seq3	510	529	2.0	12725	1	20	UGAGAUGAAGAUUUGGAUGA	UCAUUUAAAUUUUUAUCUCA	Cleavage	1
aly-miR774b-5p	comp27896_c0_seq6	604	623	3.0	15808	1	20	UGAGAUGAAGAUUUGGAUGA	ACAUCCAAAGCUGCAUCUCA	Translation	1
aly-miR774b-5p	comp29166_c0_seq2	533	552	3.0	10355	1	20	UGAGAUGAAGAUUUGGAUGA	UCAUGUAAAUUUUUAUUUCA	Cleavage	1
aly-miR774b-5p	comp29967_c0_seq1	1825	1845	2.0	15497	1	21	UGAGAUGAAGAUUUGGAUGAC	GUCAUCCAAAUUUUCAGCUCA	Cleavage	1
aly-miR774b-5p	comp30490_c0_seq7	2453	2472	3.0	11281	1	20	UGAGAUGAAGAUUUGGAUGA	UUAUUCAAGCUUUCAUCUCA	Translation	1
aly-miR774b-5p	comp32208_c0_seq1	1284	1303	3.0	16427	1	20	UGAGAUGAAGAUUUGGAUGA	UAGUCCAAAUCUUCAUCUAA	Cleavage	1
aly-miR774b-5p	comp33208_c0_seq1	6467	6486	3.0	12654	1	20	UGAGAUGAAGAUUUGGAUGA	UCAUUCCAGUCUUCAUCUCC	Cleavage	1
aly-miR774b-5p	comp33338_c0_seq1	375	395	3.0	16234	1	21	UGAGAUGAAGAUUUGGAUGAC	GGUAUUCAAAUGUUCAUCUCA	Translation	1
aly-miR774b-5p	comp33433_c0_seq1	2688	2708	2.5	16369	1	21	UGAGAUGAAGAUUUGGAUGAC	GUCAUCUGAAUCUUCAUCUUC	Cleavage	1
aly-miR774b-5p	comp34022_c0_seq1	558	577	3.0	14448	1	20	UGAGAUGAAGAUUUGGAUGA	UGAUCCAAAGCUUCAUCUCU	Translation	1
aly-miR774b-5p	comp34513_c0_seq19	308	327	3.0	13556	1	20	UGAGAUGAAGAUUUGGAUGA	UCUUCCAAAAUUUCAUCUUA	Translation	1
aly-miR774b-5p	comp35519_c0_seq3	490	509	3.0	21915	1	20	UGAGAUGAAGAUUUGGAUGA	UCAUCAGGGUCUUUAUCUCA	Cleavage	1
aly-miR774b-5p	comp35582_c0_seq1	1876	1896	3.0	17.89	1	21	UGAGAUGAAGAUUUGGAUGAC	GUCUUCCAAAUUUUCAUCUUU	Cleavage	1
aly-miR774b-5p	comp36911_c0_seq6	2576	2596	3.0	19231	1	21	UGAGAUGAAGAUUUGGAUGAC	GUCAUUGUAAUUUUCAUCUCA	Cleavage	1
aly-miR774b-5p	comp64260_c0_seq1	355	375	2.0	10283	1	21	UGAGAUGAAGAUUUGGAUGAC	GUCAUCAAAAUUUUCAUCUUA	Cleavage	1
aly-miR781-3p	comp17339_c0_seq1	1423	1442	3.0	19086	1	20	AGUAUCCAGAAAACUCUAAU	AUGGGAGAUUUCUGGAUAUU	Cleavage	1
aly-miR781-3p	comp20239_c0_seq1	191	211	3.0	14884	1	21	AGUAUCCAGAAAACUCUAAUU	AAUUAAAGUUUUCUGGAUUUU	Cleavage	1
aly-miR781-3p	comp26851_c0_seq2	344	363	3.0	14233	1	20	AGUAUCCAGAAAACUCUAAU	AUUUGAUUUUGCUGGAUACU	Translation	1
aly-miR781-3p	comp32355_c0_seq1	123	143	2.5	14052	1	21	AGUAUCCAGAAAACUCUAAUU	AAUUAGGGUUUUUUGGAUCCU	Cleavage	1
aly-miR781-3p	comp32704_c1_seq3	1499	1518	3.0	14541	1	20	AGUAUCCAGAAAACUCUAAU	AUUGGACUGUUCUGGAUAUU	Cleavage	1
aly-miR822-3p	comp18370_c0_seq1	1021	1041	3.0	21369	1	21	GAAACAACAUACGUUACAUCC	GUAUGUAACGUCUGUUGUUUG	Translation	1
aly-miR822-3p	comp30316_c0_seq1	1383	1402	3.0	19801	1	20	GAAACAACAUACGUUACAUC	GAUGUACUAUAUGUUGUUUU	Cleavage	1
aly-miR822-3p	comp783_c0_seq1	431	450	2.5	22638	1	20	GAAACAACAUACGUUACAUC	GAUGAAGCGUUUGUUGUUUC	Translation	1
aly-miR822-5p	comp34509_c1_seq3	1994	2013	3.0	24572	1	20	AUGUAACGCAUGUUGUUUUC	GAAAGCAAUAUUUGUUAUAU	Translation	1
aly-miR822-5p	comp86_c0_seq1	693	712	3.0	14502	1	21	AUGUAACGCAUGUUGUUUUCU	AGAAAACAAGAUG-GUUACAU	Cleavage	1
aly-miR823-3p	comp102834_c0_seq1	550	572	3.0	22386	1	22	UAGGUUGGUGAUCAUA-UAGGAU	GUUCUACUAUGAUCACUAACUUA	Cleavage	1
aly-miR823-3p	comp21924_c0_seq1	842	861	3.0	17092	1	20	UAGGUUGGUGAUCAUAUAGG	CUUAUAUGGUUACAAACCUA	Cleavage	1
aly-miR823-3p	comp243116_c0_seq1	27	47	3.0	13812	1	21	UAGGUUGGUGAUCAUAUAGGA	UCCUAUAUGAUCAAUAACAUA	Cleavage	1
aly-miR823-3p	comp27912_c0_seq1	441	462	3.0	14718	1	22	UAGGUUGGUGAUCAUAUAGGAU	AUCAUAUAUUAUUACCAGCCUA	Cleavage	1
aly-miR823-3p	comp36197_c1_seq2	421	440	3.0	15118	1	20	UAGGUUGGUGAUCAUAUAGG	ACUAUAGGAGCACCAACCUA	Translation	1
aly-miR823-5p	comp24065_c0_seq2	872	891	3.0	13277	1	20	CUUGUAUGAUCACUAACCAU	AUGGUUACUGAUUAUAUAAU	Cleavage	1
aly-miR823-5p	comp30887_c0_seq1	626	645	3.0	18997	1	20	CUUGUAUGAUCACUAACCAU	GUGGUUAUUGAUCACACAAG	Cleavage	1
aly-miR823-5p	comp4286_c0_seq1	727	746	3.0	12053	1	20	CUUGUAUGAUCACUAACCAU	AUUGUUAUUGAACAUACAAG	Translation	1
aly-miR824-3p	comp29727_c0_seq1	176	196	2.5	16806	1	21	CCUUCUCAUCGAUGGUCUAGA	UCUAGACGAUCGAGGAGGAGG	Cleavage	1
aly-miR824-3p	comp35635_c0_seq1	3262	3281	3.0	19885	1	20	CCUUCUCAUCGAUGGUCUAG	GUAGAUCAUAGAUGGGAAGG	Translation	1
aly-miR825-3p	comp11295_c0_seq1	165	184	3.0	8742	1	20	UUCUCGAGAAGGUGCAUGAA	UUCAUGCUUCUUCUCGAUAA	Cleavage	1
aly-miR825-3p	comp13213_c0_seq1	213	232	3.0	19152	1	20	UUCUCGAGAAGGUGCAUGAA	UUCAAGCAGUUUCUCGGGAA	Cleavage	1
aly-miR825-3p	comp19805_c0_seq1	344	363	3.0	9966	1	20	UUCUCGAGAAGGUGCAUGAA	UUCAUUCACAUUCUCGGGGA	Translation	1
aly-miR825-3p	comp26494_c1_seq10	2157	2176	3.0	13224	1	20	UUCUCGAGAAGGUGCAUGAA	UUUAUGUAUCUUAUCGGGAA	Cleavage	1
aly-miR825-3p	comp91598_c0_seq1	14	33	3.0	18116	1	20	UUCUCGAGAAGGUGCAUGAA	UUCUUGGAUCUUCUCGAGGA	Cleavage	1
aly-miR825-5p	comp31309_c0_seq2	849	868	3.0	20481	1	20	UCAAGCACCAGCUCGAAGAA	GUUCUUGAGCUGGUGCUUGA	Cleavage	1
aly-miR825-5p	comp33602_c0_seq4	1449	1469	2.0	18439	1	21	UCAAGCACCAGCUCGAAGAAG	UUUCUUUGAGGUGGUGUUUGA	Translation	1
aly-miR825-5p	comp35981_c1_seq1	1756	1775	2.5	18072	1	20	UCAAGCACCAGCUCGAAGAA	UUCUUUGAACUGCUGCUUGA	Cleavage	1
aly-miR825-5p	comp37254_c0_seq8	664	685	3.0	20.98	1	22	UCAAGCACCAGCUCGAAGAAGC	GCAUCUUUGAGCUGGUUCUUGA	Cleavage	1
aly-miR825-5p	comp37394_c1_seq6	3352	3372	3.0	15539	1	21	UCAAGCACCAGCUCGAAGAAG	UUUUUUUGGGCUGGUGUUUGU	Cleavage	1
aly-miR827-5p	comp105704_c0_seq1	243	262	3.0	14986	1	20	UUUGUUGAUUGACAUCUAUA	UAUAGAUAUCAGUCACCAAA	Cleavage	1
aly-miR827-5p	comp176864_c0_seq1	238	257	3.0	17584	1	20	UUUGUUGAUUGACAUCUAUA	AAUAGAUGAUAAUCAGCAAA	Cleavage	1
aly-miR827-5p	comp18500_c0_seq2	561	581	3.0	15662	1	21	UUUGUUGAUUGACAUCUAUAC	GUAUGGAUGUCAAAUAGCAGA	Cleavage	1
aly-miR827-5p	comp20551_c0_seq1	857	876	3.0	6033	1	20	UUUGUUGAUUGACAUCUAUA	AAUACAUGUCAAUCAAUGAA	Cleavage	1
aly-miR827-5p	comp28675_c0_seq28	1508	1527	3.0	9134	1	20	UUUGUUGAUUGACAUCUAUA	AAUAUAUGUCAAACAACAAA	Cleavage	1
aly-miR827-5p	comp28939_c0_seq1	504	523	3.0	10731	1	20	UUUGUUGAUUGACAUCUAUA	UAUAGCUGUCACCCAACAAA	Translation	1
aly-miR827-5p	comp306001_c0_seq1	337	356	3.0	14392	1	20	UUUGUUGAUUGACAUCUAUA	UGUUGAUCUUAAUCAACAAA	Cleavage	1
aly-miR827-5p	comp31685_c0_seq5	1016	1036	3.0	15434	1	21	UUUGUUGAUUGACAUCUAUAC	GCAUAGCUGUUAAUCAACAGA	Cleavage	1
aly-miR827-5p	comp34314_c0_seq2	1359	1378	3.0	17033	1	19	UUUGUUGA-UUGACAUCUAU	AUAGAAGUCAACUCAACAAA	Translation	1
aly-miR827-5p	comp34632_c0_seq2	42	61	3.0	13894	1	20	UUUGUUGAUUGACAUCUAUA	UAUAGAUCUUAAUUAACAAU	Cleavage	1
aly-miR827-5p	comp35858_c1_seq19	562	581	3.0	14944	1	20	UUUGUUGAUUGACAUCUAUA	CAUGGAUGACAAUCAGCAAA	Cleavage	1
aly-miR827-5p	comp36031_c0_seq1	1626	1645	3.0	14981	1	20	UUUGUUGAUUGACAUCUAUA	UGCAGAUGUGAAUCAAUAAA	Translation	1
aly-miR827-5p	comp37290_c0_seq28	2796	2815	3.0	12041	1	21	UUUGUUGAUUGACAUCUAUAC	GUGUAGAUGUUAA-CAACAAA	Cleavage	1
aly-miR827-5p	comp69353_c0_seq1	92	110	2.5	10021	1	20	UUUGUUGAUUGACAUCUAUA	UAUA-AUGUCAAUCAAUAAA	Cleavage	1
aly-miR828-3p	comp119703_c0_seq1	173	194	3.0	12661	1	22	AGAUGCUCAUUUGAGCAAGCAA	UGGCUAGAACAAAUGAGCAUCU	Cleavage	1
aly-miR828-3p	comp30100_c0_seq2	646	665	1.0	15615	1	20	AGAUGCUCAUUUGAGCAAGC	ACUUGCUCAAAUGAGCAUCU	Cleavage	1
aly-miR828-3p	comp30208_c0_seq5	1334	1353	2.0	15818	1	20	AGAUGCUCAUUUGAGCAAGC	UCUUGUUCAAAUGAGUAUCU	Cleavage	1
aly-miR828-3p	comp30475_c0_seq1	41	60	3.0	24018	1	19	AGAU-GCUCAUUUGAGCAAG	CUUGCUCAAAUGAGCCGUCU	Cleavage	1
aly-miR828-3p	comp37370_c0_seq1	1340	1360	2.5	22.95	1	21	AGAUGCUCAUUUGAGCAAGCA	UGCUUGCUCAAAUAAGCAUUA	Cleavage	1
aly-miR828-3p	comp66783_c0_seq1	145	164	3.0	16295	1	20	AGAUGCUCAUUUGAGCAAGC	UUUUGCUUGAAUGAGCAUUU	Cleavage	1
aly-miR829-3p	comp13987_c0_seq2	95	114	3.0	18.96	1	20	CAAAUCAAAUCUUCAAGGUA	UAUAUUGAAGAUUUGACUUG	Cleavage	1
aly-miR829-3p	comp20541_c0_seq1	925	945	3.0	20.91	1	21	CAAAUCAAAUCUUCAAGGUAC	GUUUCUUGAAGAUUUGAUUGG	Cleavage	1
aly-miR829-3p	comp33165_c0_seq2	1288	1307	3.0	16.31	1	20	CAAAUCAAAUCUUCAAGGUA	AGCUUUGAGGAUUUGGUUUG	Cleavage	1
aly-miR829-3p	comp37290_c0_seq28	3571	3590	3.0	19402	1	20	CAAAUCAAAUCUUCAAGGUA	UGCCUUGUGAAUUUGAUUUG	Translation	1
aly-miR829-3p	comp638_c0_seq1	26	45	2.0	12961	1	20	CAAAUCAAAUCUUCAAGGUA	UACAUUGUAGAUUUGAUUUG	Cleavage	1
aly-miR829-3p	comp69392_c0_seq1	4	23	3.0	9775	1	20	CAAAUCAAAUCUUCAAGGUA	AACUUUGAAGAUUUCAUUUG	Cleavage	1
aly-miR829-3p	comp78535_c0_seq1	336	355	3.0	17509	1	20	CAAAUCAAAUCUUCAAGGUA	GAUCUUGAAGAUUUGUUUUG	Cleavage	1
aly-miR829-3p	comp89507_c0_seq1	36	55	2.5	16688	1	20	CAAAUCAAAUCUUCAAGGUA	UCCUUUGAAGAUUUGAUUUC	Cleavage	1
aly-miR829-5p	comp122344_c0_seq1	4	23	3.0	10387	1	20	ACUUUGAAUCUUUGAUUUGA	UCAAGUCAGAAAUUUGAAGU	Translation	1
aly-miR829-5p	comp137749_c0_seq1	257	276	3.0	12894	1	20	ACUUUGAAUCUUUGAUUUGA	UUAAAUUUAAGAUUUGAAGU	Cleavage	1
aly-miR829-5p	comp15671_c0_seq1	52	70	3.0	17376	1	20	ACUUUGAAUCUUUGAUUUGA	UCAAAUCAA-GAUUUAGAGU	Translation	1
aly-miR829-5p	comp16268_c0_seq1	245	265	2.0	14126	1	21	ACUUUGAAUCUUUGAUUUGAA	UUUAGAUCAAAUAUUCAAAGU	Translation	1
aly-miR829-5p	comp16334_c0_seq1	107	126	3.0	16635	1	20	ACUUUGAAUCUUUGAUUUGA	ACAAAUUAAAUGUUCAAAGU	Translation	1
aly-miR829-5p	comp20228_c0_seq1	394	413	3.0	20717	1	20	ACUUUGAAUCUUUGAUUUGA	GCAAAUCUGAGAUUCGAAGU	Cleavage	1
aly-miR829-5p	comp22683_c0_seq1	1079	1099	3.0	21.36	1	21	ACUUUGAAUCUUUGAUUUGAA	UUCAGAUCAAAUAUUCAAGGG	Translation	1
aly-miR829-5p	comp31887_c0_seq1	1241	1260	3.0	19.74	1	20	ACUUUGAAUCUUUGAUUUGA	UUAAGUCGAAGAUUCAGAGC	Cleavage	1
aly-miR829-5p	comp35964_c0_seq1	88	107	3.0	24813	1	20	ACUUUGAAUCUUUGAUUUGA	UCAAAUCACAGAUUUGAAGA	Cleavage	1
aly-miR829-5p	comp36078_c0_seq8	2	21	3.0	3.97	1	20	ACUUUGAAUCUUUGAUUUGA	UCGAAUCAAAGAAUCAAAAU	Cleavage	1
aly-miR829-5p	comp37138_c0_seq2	3144	3163	2.5	18329	1	20	ACUUUGAAUCUUUGAUUUGA	UCGAAUUGAAGAUUUAAGGU	Cleavage	1
aly-miR829-5p	comp37416_c0_seq1	4809	4828	3.0	13638	1	20	ACUUUGAAUCUUUGAUUUGA	UAAAAUCAAAGAAUCGAGGU	Cleavage	1
aly-miR829-5p	comp9874_c0_seq1	149	168	3.0	16756	1	20	ACUUUGAAUCUUUGAUUUGA	UUGAAUCAUGGAUUCAAGGU	Cleavage	1
aly-miR831-3p	comp30191_c0_seq8	398	419	2.5	12.56	1	22	UAAACUCCUCGUACUCUUCUUG	CCAGGAGAGGAUGAGGAGUUUG	Cleavage	1
aly-miR831-3p	comp37110_c0_seq1	2467	2488	2.5	23313	1	22	UAAACUCCUCGUACUCUUCUUG	CUAGAGGAGUCCAAGGAGUUUA	Translation	1
aly-miR831-5p	comp104279_c0_seq1	3	23	3.0	10.24	1	21	AGAAGAGGUACAAGGAGAUGA	UCAUCUCUGUGUUUCUCUUCU	Translation	1
aly-miR831-5p	comp133242_c0_seq1	136	157	3.0	17495	1	22	AGAAGAGGUACAAGGAGAUGAG	UUCAUCUUCUUCUACUUCUUCA	Translation	1
aly-miR831-5p	comp15159_c0_seq1	192	213	2.5	16628	1	22	AGAAGAGGUACAAGGAGAUGAG	CUUAUCUUUUUGUACUUCUUUU	Cleavage	1
aly-miR831-5p	comp17456_c0_seq1	119	141	3.0	16.61	1	23	AGAAGAGGUACAAGGAGAUGAGA	UUUCAUUUGCUUGCACCUUUUCU	Translation	1
aly-miR831-5p	comp17869_c0_seq1	230	252	3.0	14826	1	23	AGAAGAGGUACAAGGAGAUGAGA	UUUCAUCUGCUUGCGCUUCUUCU	Translation	1
aly-miR831-5p	comp21580_c0_seq1	803	824	3.0	9737	1	22	AGAAGAGGUACAAGGAGAUGAG	CUCAUCUUCUUCUUCCUCUUUU	Translation	1
aly-miR831-5p	comp22346_c0_seq1	682	702	2.5	9137	1	21	AGAAGAGGUACAAGGAGAUGA	UCAUCUUCUUUUCCCUCUUCU	Translation	1
aly-miR831-5p	comp23121_c1_seq1	760	781	2.5	8503	1	22	AGAAGAGGUACAAGGAGAUGAG	UUCAUCUUCUUCUUCCUCUUCU	Translation	1
aly-miR831-5p	comp25313_c0_seq2	592	611	3.0	15008	1	20	AGAAGAGGUACAAGGAGAUG	UAUCAUUUUGUACCUCUUUU	Cleavage	1
aly-miR831-5p	comp25540_c0_seq1	132	153	3.0	16624	1	22	AGAAGAGGUACAAGGAGAUGAG	UUCACCACCUUGUACUUUUUCU	Cleavage	1
aly-miR831-5p	comp27887_c0_seq2	494	513	2.5	6435	1	20	AGAAGAGGUACAAGGAGAUG	CAUGUCCUUGUACCUCAUCU	Cleavage	1
aly-miR831-5p	comp28521_c0_seq1	724	745	3.0	18811	1	22	AGAAGAGGUACAAGGAGAUGAG	UUGAUCUCCUUGUUUUUCUUCU	Translation	1
aly-miR831-5p	comp28845_c0_seq3	907	928	2.0	9409	1	22	AGAAGAGGUACAAGGAGAUGAG	CUCAUCUUCUUGUUCUUCUUCU	Translation	1
aly-miR831-5p	comp29510_c0_seq10	3518	3537	3.0	9.82	1	20	AGAAGAGGUACAAGGAGAUG	AAUUUCCUUGUACUUCUUCC	Cleavage	1
aly-miR831-5p	comp29646_c0_seq2	2324	2343	3.0	3156	1	20	AGAAGAGGUACAAGGAGAUG	CAUUUUCUUGUCCUUUUUCU	Translation	1
aly-miR831-5p	comp30209_c0_seq1	477	497	3.0	10332	1	21	AGAAGAGGUACAAGGAGAUGA	UCAUCUCCUCUUAUCUUUUCU	Translation	1
aly-miR831-5p	comp30326_c0_seq2	1551	1572	3.0	15798	1	22	AGAAGAGGUACAAGGAGAUGAG	UUCAACUUCUUUUACUUCUUCU	Translation	1
aly-miR831-5p	comp32135_c0_seq1	1185	1204	2.0	7093	1	20	AGAAGAGGUACAAGGAGAUG	CAGCUCCUUAUACCUCUUCU	Translation	1
aly-miR831-5p	comp33633_c0_seq3	745	767	2.5	11958	1	23	AGAAGAGGUACAAGGAGAUGAGA	UUGCAUUUUCUUGUGCCUUUUUU	Cleavage	1
aly-miR831-5p	comp34435_c0_seq2	1869	1889	3.0	8826	1	21	AGAAGAGGUACAAGGAGAUGA	UCAACUUCUUGUUCCUUUUCU	Translation	1
aly-miR831-5p	comp34989_c2_seq1	984	1006	3.0	6208	1	23	AGAAGAGGUACAAGGAGAUGAGA	UUCCAUUUCCUUCUUCUUCUUCU	Translation	1
aly-miR831-5p	comp35061_c0_seq2	174	195	2.5	6595	1	22	AGAAGAGGUACAAGGAGAUGAG	CUCAGCUUCUUGUAUCUCUUUU	Cleavage	1
aly-miR831-5p	comp35153_c1_seq2	2987	3008	3.0	7013	1	22	AGAAGAGGUACAAGGAGAUGAG	CUCAUCUCUUUUUCCCUUUUCU	Translation	1
aly-miR831-5p	comp35176_c0_seq2	2554	2573	3.0	13129	1	20	AGAAGAGGUACAAGGAGAUG	CCUUUCCUUGUGCUUUUUCU	Cleavage	1
aly-miR831-5p	comp35648_c1_seq3	160	181	3.0	0.687	1	22	AGAAGAGGUACAAGGAGAUGAG	CCUAUCUUCUUCUGCUUCUUCU	Translation	1
aly-miR831-5p	comp36913_c2_seq28	285	304	2.0	12683	1	20	AGAAGAGGUACAAGGAGAUG	CAUCUCUUUGUGACUCUUCU	Cleavage	1
aly-miR831-5p	comp371332_c0_seq1	109	128	1.5	2126	1	20	AGAAGAGGUACAAGGAGAUG	CAUCUCCUUUUACUUCUUCU	Translation	1
aly-miR831-5p	comp37206_c0_seq3	775	794	2.5	9.18	1	20	AGAAGAGGUACAAGGAGAUG	CAUAUCUUUGUAUUUCUUCU	Cleavage	1
aly-miR831-5p	comp3772_c0_seq1	404	424	3.0	13431	1	21	AGAAGAGGUACAAGGAGAUGA	UCAUAUCCUGGUACCUCUUCA	Cleavage	1
aly-miR831-5p	comp64459_c0_seq1	24	46	3.0	6092	1	23	AGAAGAGGUACAAGGAGAUGAGA	UUCCAUUUUUUUGUCCCUUUUCU	Translation	1
aly-miR833-5p	comp27684_c0_seq2	522	541	3.0	14787	1	20	UGUUAGUCUGAACUCGGUCU	AGACAAAGCUCAGACUAACA	Cleavage	1
aly-miR834-5p	comp30851_c0_seq2	1027	1046	2.0	21318	1	20	ACCACAGCUUCUGCUACGAA	UUUGUGGCAGAAUCUGUGGU	Cleavage	1
aly-miR834-5p	comp31113_c0_seq1	608	628	2.5	24676	1	21	ACCACAGCUUCUGCUACGAAC	GGUCGUAGCAGAAGCUGUGUU	Cleavage	1
aly-miR834-5p	comp31779_c0_seq1	463	483	3.0	23.47	1	21	ACCACAGCUUCUGCUACGAAC	GUUUGUGGCGGCGGCUGUGGU	Translation	1
aly-miR834-5p	comp36930_c3_seq1	1135	1154	3.0	13968	1	20	ACCACAGCUUCUGCUACGAA	UUUGUAGCUCGAGCUGUGGU	Translation	1
aly-miR834-5p	comp57236_c0_seq1	846	865	3.0	18302	1	20	ACCACAGCUUCUGCUACGAA	UUUGUAACAGAACUUGUGGU	Cleavage	1
aly-miR835-3p	comp117748_c0_seq1	297	316	3.0	10705	1	20	UGAAGAAGAUACGCAAGAAA	UUUUUUGUUUAUUUUUUUCA	Cleavage	1
aly-miR835-3p	comp20990_c0_seq1	628	647	3.0	16979	1	20	UGAAGAAGAUACGCAAGAAA	AUUUUCGUGUAUCUUCUUCA	Cleavage	1
aly-miR835-3p	comp23278_c0_seq3	493	513	3.0	9.34	1	21	UGAAGAAGAUACGCAAGAAAG	CUUUUUUGUGUAUCUUUUUUC	Cleavage	1
aly-miR835-3p	comp24884_c0_seq1	778	798	3.0	17133	1	20	UGAAGAAGAUAC-GCAAGAAA	UUUCUUGCAGUAUGUUCUUCA	Cleavage	1
aly-miR835-3p	comp25526_c0_seq1	829	848	3.0	10785	1	20	UGAAGAAGAUACGCAAGAAA	UUUCUUUCGUUUCUUCUUCU	Translation	1
aly-miR835-3p	comp2734_c0_seq1	25	44	3.0	11727	1	20	UGAAGAAGAUACGCAAGAAA	UUUCUUUCGUCCCUUCUUCA	Translation	1
aly-miR835-3p	comp28889_c0_seq2	264	284	3.0	20109	1	21	UGAAGAAGAUACGCAAGAAAG	CUUGCUUCUGUGUCUUCUUCA	Cleavage	1
aly-miR835-3p	comp29892_c0_seq1	1521	1541	3.0	12058	1	21	UGAAGAAGAUACGCAAGAAAG	UUUUCUUUUGUAUUUUUUUUA	Cleavage	1
aly-miR835-3p	comp30989_c0_seq1	2823	2842	3.0	16605	1	20	UGAAGAAGAUACGCAAGAAA	AUUCUUGCUUAUCUUCUUCU	Cleavage	1
aly-miR835-3p	comp31785_c0_seq1	608	627	3.0	14636	1	20	UGAAGAAGAUACGCAAGAAA	UUUCUUCCUCAUCUUCUUCA	Translation	1
aly-miR835-3p	comp32948_c0_seq1	1826	1845	3.0	13345	1	20	UGAAGAAGAUACGCAAGAAA	UUUCUUGCUCAUCUUCUUCU	Translation	1
aly-miR835-3p	comp32982_c0_seq3	2733	2752	3.0	13955	1	20	UGAAGAAGAUACGCAAGAAA	GUCCAUGCGUAUCUUCUUCA	Cleavage	1
aly-miR835-3p	comp33741_c0_seq1	93	112	3.0	18784	1	20	UGAAGAAGAUACGCAAGAAA	UUUCUUGUUUAGCUUUUUCA	Translation	1
aly-miR835-3p	comp34548_c0_seq2	2002	2022	3.0	6856	1	21	UGAAGAAGAUACGCAAGAAAG	UUUUCUUGUGUGUCUUCAUUA	Cleavage	1
aly-miR835-3p	comp34612_c2_seq9	189	209	3.0	11529	1	21	UGAAGAAGAUACGCAAGAAAG	CUUUCUUCCUUUUCUUCUUCA	Translation	1
aly-miR835-3p	comp34986_c0_seq1	1976	1996	3.0	13253	1	21	UGAAGAAGAUACGCAAGAAAG	CUUUCUUGAGUUUCUUCUUCC	Translation	1
aly-miR835-3p	comp36545_c1_seq44	25	45	3.0	10.86	1	21	UGAAGAAGAUACGCAAGAAAG	UUUGCUUGCCAAUCUUCUUCA	Translation	1
aly-miR835-3p	comp36935_c1_seq3	1774	1793	3.0	18604	1	20	UGAAGAAGAUACGCAAGAAA	UCUCUGGCGGAUCUUCUUCA	Translation	1
aly-miR835-3p	comp37395_c0_seq7	2677	2697	3.0	5126	1	21	UGAAGAAGAUACGCAAGAAAG	UUUUCUUGCAUAACUUCUUCC	Translation	1
aly-miR835-3p	comp37461_c1_seq2	77	97	3.0	12581	1	21	UGAAGAAGAUACGCAAGAAAG	CUUUCUUUUGUAUUUUCUUCU	Cleavage	1
aly-miR835-3p	comp64128_c0_seq1	144	164	3.0	12757	1	21	UGAAGAAGAUACGCAAGAAAG	UUUUCUUUCUUAACUUCUUCA	Translation	1
aly-miR837-3p	comp22096_c0_seq1	1088	1108	3.0	13166	1	21	AAACGAACAAGAAACUGAUGA	UUUUCAGAUUCUUGUUUGUUU	Cleavage	1
aly-miR837-3p	comp35205_c0_seq2	2434	2453	3.0	15658	1	20	AAACGAACAAGAAACUGAUG	CAUCUGUUUCUUGUUUGUCU	Cleavage	1
aly-miR837-3p	comp35312_c0_seq4	417	436	3.0	13776	1	20	AAACGAACAAGAAACUGAUG	CAUCAGCAUCGUGUUCGUUU	Translation	1
aly-miR837-3p	comp37303_c1_seq3	857	877	3.0	16874	1	21	AAACGAACAAGAAACUGAUGA	UGAUCUGUUUCAUGUUCGUUU	Translation	1
aly-miR837-3p	comp83648_c0_seq1	134	153	3.0	10282	1	20	AAACGAACAAGAAACUGAUG	CUUCUGUUUUUUGUUUGUUU	Cleavage	1
aly-miR837-5p	comp11155_c0_seq1	70	90	3.0	20921	1	21	CAUUGUUUCUUGUUUUUUUCA	UGAAAUGAGCGAGAAGCAAUG	Cleavage	1
aly-miR837-5p	comp118736_c0_seq1	25	44	3.0	10998	1	20	CAUUGUUUCUUGUUUUUUUC	AAAAAAAAAAAGGAAUAAUG	Cleavage	1
aly-miR837-5p	comp128141_c0_seq1	264	283	3.0	10476	1	20	CAUUGUUUCUUGUUUUUUUC	GAGCAAAACAGGAAACAAUU	Cleavage	1
aly-miR837-5p	comp132257_c0_seq1	348	368	3.0	11173	1	21	CAUUGUUUCUUGUUUUUUUCA	UGAAGAACACAAGAAAUAAUC	Cleavage	1
aly-miR837-5p	comp13307_c0_seq1	162	182	2.5	14627	1	21	CAUUGUUUCUUGUUUUUUUCA	UGGAGAAAGCAAGCAACAAUG	Cleavage	1
aly-miR837-5p	comp13588_c0_seq1	453	472	3.0	12807	1	20	CAUUGUUUCUUGUUUUUUUC	AAAGAAGAGAAGAAACAAUG	Cleavage	1
aly-miR837-5p	comp14783_c0_seq1	85	105	2.5	16622	1	21	CAUUGUUUCUUGUUUUUUUCA	UGGGAAAAUCAAGAAACAGUG	Cleavage	2
aly-miR837-5p	comp14783_c0_seq1	235	255	2.5	16606	1	21	CAUUGUUUCUUGUUUUUUUCA	UGGGAAAAUCAAGAAACAGUG	Cleavage	2
aly-miR837-5p	comp1502_c0_seq1	63	83	3.0	20462	1	21	CAUUGUUUCUUGUUUUUUUCA	UGAAGAAGACAAGAAGCAGUC	Cleavage	1
aly-miR837-5p	comp16048_c0_seq1	1268	1287	3.0	12218	1	20	CAUUGUUUCUUGUUUUUUUC	GAAAAAAAAAAGAAGAAAUG	Cleavage	1
aly-miR837-5p	comp16223_c0_seq1	414	434	3.0	11.74	1	21	CAUUGUUUCUUGUUUUUUUCA	UGAUAAAAACAAAAGAUAAUG	Translation	1
aly-miR837-5p	comp165209_c0_seq1	539	559	3.0	6901	1	21	CAUUGUUUCUUGUUUUUUUCA	UGAAAAAGAAAAGAAACAACG	Cleavage	1
aly-miR837-5p	comp183866_c0_seq1	63	82	2.5	9352	1	20	CAUUGUUUCUUGUUUUUUUC	GAGAAAAAUGAGGAACAGUG	Cleavage	1
aly-miR837-5p	comp193840_c0_seq1	70	89	3.0	11018	1	20	CAUUGUUUCUUGUUUUUUUC	AAAAAAAAAAAGAAAUAGUG	Cleavage	1
aly-miR837-5p	comp19734_c0_seq1	441	460	3.0	16699	1	20	CAUUGUUUCUUGUUUUUUUC	GAGAAAAGCAAUGGACAAUG	Translation	1
aly-miR837-5p	comp19848_c0_seq1	84	103	3.0	10112	1	20	CAUUGUUUCUUGUUUUUUUC	AAAAAAAAUAUGAAACAGUG	Translation	1
aly-miR837-5p	comp20082_c0_seq6	1743	1762	3.0	9297	1	20	CAUUGUUUCUUGUUUUUUUC	GAAGAAAAUGGAAAACAAUG	Translation	1
aly-miR837-5p	comp21621_c0_seq1	218	238	3.0	16625	1	21	CAUUGUUUCUUGUUUUUUUCA	UGAAAAAGAAAAGAGAUGAUG	Cleavage	1
aly-miR837-5p	comp217709_c0_seq1	343	362	2.0	4.0	1	21	CAUUGUUUCUUGUUUUUUUCA	UGAAAAAAACAA-AAACAAUG	Translation	1
aly-miR837-5p	comp21950_c0_seq1	636	655	2.0	13035	1	20	CAUUGUUUCUUGUUUUUUUC	GAAAAGAACAAAAAACAGUG	Translation	1
aly-miR837-5p	comp221264_c0_seq1	142	162	3.0	15304	1	21	CAUUGUUUCUUGUUUUUUUCA	UGAAAGCAACAGGAAACAAUA	Cleavage	1
aly-miR837-5p	comp22203_c0_seq2	1097	1117	3.0	16026	1	21	CAUUGUUUCUUGUUUUUUUCA	UGAAAGAAGCAAGAGAUGGUG	Cleavage	1
aly-miR837-5p	comp228319_c0_seq1	110	129	3.0	11887	1	20	CAUUGUUUCUUGUUUUUUUC	GAAAAAAACAAGAAACAGAA	Cleavage	1
aly-miR837-5p	comp22905_c0_seq1	24	43	2.5	5083	1	20	CAUUGUUUCUUGUUUUUUUC	AAAAAAAAGAAGGAACAAUG	Cleavage	1
aly-miR837-5p	comp237337_c0_seq1	142	161	3.0	10425	1	20	CAUUGUUUCUUGUUUUUUUC	GAAAAAAGAAGGAAACAAUA	Cleavage	1
aly-miR837-5p	comp23806_c0_seq2	2003	2022	3.0	16519	1	20	CAUUGUUUCUUGUUUUUUUC	GAAGAAAGCAUGAAACAAUC	Translation	1
aly-miR837-5p	comp24035_c0_seq1	2002	2021	3.0	13925	1	20	CAUUGUUUCUUGUUUUUUUC	GAGAAAACCAAGAAGCAAUC	Cleavage	1
aly-miR837-5p	comp24580_c0_seq3	599	618	3.0	8989	1	20	CAUUGUUUCUUGUUUUUUUC	GAAAAGAAAAAGAAACAAAG	Cleavage	1
aly-miR837-5p	comp25288_c0_seq1	2	21	3.0	10303	1	20	CAUUGUUUCUUGUUUUUUUC	AAAAAAAAAAAGGGACAAUG	Cleavage	1
aly-miR837-5p	comp25456_c0_seq1	141	160	2.5	15.92	1	20	CAUUGUUUCUUGUUUUUUUC	GAAAAAAACAAGGGACACUG	Cleavage	1
aly-miR837-5p	comp26803_c0_seq1	1227	1246	2.5	10481	1	20	CAUUGUUUCUUGUUUUUUUC	UCAAAAAGCAAGAAACAAUG	Cleavage	1
aly-miR837-5p	comp27583_c0_seq2	651	671	3.0	11138	1	21	CAUUGUUUCUUGUUUUUUUCA	UCAAAAAUAUAAGGAACAAUG	Cleavage	1
aly-miR837-5p	comp27601_c0_seq3	432	451	3.0	10.81	1	20	CAUUGUUUCUUGUUUUUUUC	CAAAAAAGCAAGAGAUGAUG	Cleavage	1
aly-miR837-5p	comp27679_c0_seq10	707	726	3.0	9655	1	20	CAUUGUUUCUUGUUUUUUUC	GAGAAAAACAUGAAAUAAUA	Translation	1
aly-miR837-5p	comp28231_c0_seq1	489	509	2.5	11045	1	21	CAUUGUUUCUUGUUUUUUUCA	UGACAAAAGCAAGCAACAAUG	Cleavage	1
aly-miR837-5p	comp28461_c0_seq1	50	69	3.0	11482	1	20	CAUUGUUUCUUGUUUUUUUC	CAAAAAAAAAGGAGACAAUG	Cleavage	1
aly-miR837-5p	comp29236_c0_seq2	1711	1730	3.0	8452	1	20	CAUUGUUUCUUGUUUUUUUC	GAAAAAAAAAAGGAAUAAUU	Cleavage	1
aly-miR837-5p	comp29643_c0_seq2	1488	1507	3.0	16326	1	20	CAUUGUUUCUUGUUUUUUUC	AAAAAGAGAAAGAAACAAUG	Cleavage	1
aly-miR837-5p	comp29691_c0_seq4	438	457	3.0	6877	1	20	CAUUGUUUCUUGUUUUUUUC	GACAGAAAUAAGAAACAAUA	Cleavage	1
aly-miR837-5p	comp29838_c0_seq6	160	179	3.0	17379	1	20	CAUUGUUUCUUGUUUUUUUC	CAGAAAAAUGGGAAACAAUG	Cleavage	1
aly-miR837-5p	comp30743_c0_seq8	1324	1343	3.0	12158	1	20	CAUUGUUUCUUGUUUUUUUC	GAAAGAAACGAAAAGCAGUG	Translation	1
aly-miR837-5p	comp31157_c0_seq1	1672	1691	2.5	19276	1	20	CAUUGUUUCUUGUUUUUUUC	GCAAGGAACAAGAAGCAAUG	Cleavage	1
aly-miR837-5p	comp31348_c0_seq1	1548	1568	3.0	15533	1	21	CAUUGUUUCUUGUUUUUUUCA	UGAAAAAAAAAGGGAAUAGUG	Cleavage	1
aly-miR837-5p	comp31400_c0_seq3	702	721	3.0	13334	1	20	CAUUGUUUCUUGUUUUUUUC	GGAAGAAACAAGGGGCAGUG	Cleavage	1
aly-miR837-5p	comp31414_c0_seq4	3515	3535	2.5	5723	1	21	CAUUGUUUCUUGUUUUUUUCA	UGAGAAAAAUAAAAAAUAAUG	Translation	1
aly-miR837-5p	comp31506_c0_seq8	1123	1143	3.0	11389	1	21	CAUUGUUUCUUGUUUUUUUCA	UGAAAAAAACACAAAAUGAUG	Translation	1
aly-miR837-5p	comp31656_c0_seq1	2860	2880	3.0	16021	1	21	CAUUGUUUCUUGUUUUUUUCA	UGCAGAAAACAAGAAUCAAUG	Cleavage	1
aly-miR837-5p	comp31880_c0_seq1	3222	3241	3.0	7549	1	20	CAUUGUUUCUUGUUUUUUUC	GGAAAAGAUGAGAGGCAAUG	Cleavage	1
aly-miR837-5p	comp33134_c0_seq3	72	91	3.0	11323	1	20	CAUUGUUUCUUGUUUUUUUC	GAAAAGAAGAAGAAAAAAUG	Cleavage	1
aly-miR837-5p	comp33270_c0_seq11	1754	1773	2.5	12035	1	20	CAUUGUUUCUUGUUUUUUUC	GAAAGAAAAAAGAAACAAUA	Cleavage	1
aly-miR837-5p	comp33379_c0_seq8	2270	2290	3.0	10256	1	21	CAUUGUUUCUUGUUUUUUUCA	UGCAAAAUACAAGAAAUAGUG	Cleavage	1
aly-miR837-5p	comp33738_c0_seq1	328	348	3.0	13445	1	21	CAUUGUUUCUUGUUUUUUUCA	UGAAAAGGGUAAGAAGUAAUG	Cleavage	1
aly-miR837-5p	comp34046_c0_seq6	413	433	3.0	13254	1	21	CAUUGUUUCUUGUUUUUUUCA	UGAAAGAAAGAAGAAAUGGUG	Cleavage	1
aly-miR837-5p	comp34579_c0_seq2	2609	2628	3.0	12826	1	20	CAUUGUUUCUUGUUUUUUUC	GAAAGGAACAAAAAACAAUU	Translation	1
aly-miR837-5p	comp34809_c0_seq4	3507	3526	3.0	16792	1	20	CAUUGUUUCUUGUUUUUUUC	GAAAAAAAGAAGAAAUAAAG	Cleavage	1
aly-miR837-5p	comp34812_c0_seq2	1491	1510	2.0	13779	1	20	CAUUGUUUCUUGUUUUUUUC	GAAGAAAUCAAGAAACAGUG	Cleavage	1
aly-miR837-5p	comp35766_c0_seq2	4167	4186	3.0	13657	1	20	CAUUGUUUCUUGUUUUUUUC	GAAAAAACCAAGAAACAGGG	Cleavage	1
aly-miR837-5p	comp36343_c1_seq3	4799	4818	3.0	20947	1	20	CAUUGUUUCUUGUUUUUUUC	GAAGGAGACAAGGAGUAAUG	Cleavage	1
aly-miR837-5p	comp36426_c0_seq102	4701	4720	3.0	6986	1	20	CAUUGUUUCUUGUUUUUUUC	GAAGAAAACAAAAGAUGAUG	Translation	1
aly-miR837-5p	comp36771_c1_seq1	128	148	3.0	17369	1	21	CAUUGUUUCUUGUUUUUUUCA	UGGCAAAAACAUGAAGCAAUG	Translation	1
aly-miR837-5p	comp37019_c0_seq1	261	280	3.0	12.92	1	20	CAUUGUUUCUUGUUUUUUUC	GAAAAGGAGAGGAAGCAAUG	Cleavage	1
aly-miR837-5p	comp37123_c0_seq1	154	173	2.5	18654	1	20	CAUUGUUUCUUGUUUUUUUC	GAAAAAAAAAAGGAAUGAUG	Cleavage	1
aly-miR837-5p	comp37293_c1_seq2	161	180	2.5	9033	1	20	CAUUGUUUCUUGUUUUUUUC	GAAAGAAAAAAGAAACAAUC	Cleavage	1
aly-miR837-5p	comp37368_c0_seq1	1121	1141	3.0	11608	1	21	CAUUGUUUCUUGUUUUUUUCA	UGUAAACAAUAAGAAGCAAUG	Cleavage	1
aly-miR837-5p	comp37478_c0_seq2	198	217	3.0	11924	1	20	CAUUGUUUCUUGUUUUUUUC	GAAAAAGAAAAGAAACAAAG	Cleavage	1
aly-miR837-5p	comp49824_c0_seq1	29	48	2.5	10015	1	20	CAUUGUUUCUUGUUUUUUUC	GAAAAAAAGAAGAAGCAAUU	Cleavage	1
aly-miR837-5p	comp56125_c0_seq1	435	454	3.0	6625	1	20	CAUUGUUUCUUGUUUUUUUC	AAAAAAAAAAAGAAACAAUA	Cleavage	1
aly-miR837-5p	comp61005_c0_seq1	182	201	2.5	11658	1	20	CAUUGUUUCUUGUUUUUUUC	GAAAAAAGUAAGAAAUAAUA	Cleavage	1
aly-miR837-5p	comp71506_c0_seq1	180	199	3.0	13714	1	20	CAUUGUUUCUUGUUUUUUUC	GAAAAAUACAGGAAACAGUA	Cleavage	1
aly-miR837-5p	comp75061_c0_seq1	18	37	2.5	4538	1	20	CAUUGUUUCUUGUUUUUUUC	GAAAAAGACAAGGAAAAAUG	Cleavage	1
aly-miR837-5p	comp78468_c0_seq1	146	165	3.0	8769	1	20	CAUUGUUUCUUGUUUUUUUC	GAAAAAAAAAAGAAGUAAUA	Cleavage	1
aly-miR837-5p	comp79299_c0_seq1	55	74	3.0	3812	1	20	CAUUGUUUCUUGUUUUUUUC	AGGAAAAACAAGAAACAAUU	Cleavage	1
aly-miR838-3p	comp100493_c0_seq1	125	144	2.5	16394	1	20	UUUUCUUCUUCUUCUUGCAC	GAGCAAGAAGAAGAAGAAUA	Cleavage	1
aly-miR838-3p	comp101973_c0_seq1	111	130	3.0	16665	1	20	UUUUCUUCUUCUUCUUGCAC	GUGCGAGAAUAGGAAGAAAC	Translation	1
aly-miR838-3p	comp10849_c0_seq1	76	95	3.0	7993	1	20	UUUUCUUCUUCUUCUUGCAC	ACCCAAGAAGAAGAAGAAAA	Cleavage	1
aly-miR838-3p	comp114064_c0_seq1	84	104	3.0	14793	1	21	UUUUCUUCUUCUUCUUGCACA	UGAGGAAGAAGAAGAGGGAAA	Cleavage	1
aly-miR838-3p	comp12610_c0_seq1	337	356	2.5	19.75	1	20	UUUUCUUCUUCUUCUUGCAC	GUGCAGGAGGAGGAAGAGAG	Cleavage	1
aly-miR838-3p	comp12622_c0_seq1	669	688	3.0	14753	1	20	UUUUCUUCUUCUUCUUGCAC	AUGUCAGAAGAAGAAGAAGA	Cleavage	1
aly-miR838-3p	comp13740_c0_seq1	1317	1337	3.0	10319	1	21	UUUUCUUCUUCUUCUUGCACA	UCUGUAUGAAGAAGAAGAAGA	Cleavage	1
aly-miR838-3p	comp138607_c0_seq1	59	79	2.5	23384	1	21	UUUUCUUCUUCUUCUUGCACA	UGAGAAAGAAGAAGAAGGAAA	Cleavage	1
aly-miR838-3p	comp13930_c0_seq1	298	318	3.0	22257	1	21	UUUUCUUCUUCUUCUUGCACA	UGUGGGAGAAGAAGUAGAAAA	Cleavage	1
aly-miR838-3p	comp14402_c0_seq2	1268	1288	3.0	12884	1	21	UUUUCUUCUUCUUCUUGCACA	UGUGAAAGAAUAAGAGGAAAG	Translation	1
aly-miR838-3p	comp14695_c0_seq1	423	442	2.5	12492	1	20	UUUUCUUCUUCUUCUUGCAC	GAGCAAGAAGAAGAAGAAGU	Cleavage	1
aly-miR838-3p	comp165495_c0_seq1	62	81	3.0	1771	1	20	UUUUCUUCUUCUUCUUGCAC	AGGUAAGAAGAAGAAGAAGA	Cleavage	1
aly-miR838-3p	comp167838_c0_seq1	249	269	2.5	11935	1	21	UUUUCUUCUUCUUCUUGCACA	UGUGCAAUAAUAAGAAGAAGA	Translation	1
aly-miR838-3p	comp17280_c0_seq1	716	735	2.5	19507	1	21	UUUUCUUCUUCUUCUUGCACA	UGUG-AAGAAGAAGAAGAAGA	Cleavage	1
aly-miR838-3p	comp173566_c0_seq1	481	500	3.0	19348	1	20	UUUUCUUCUUCUUCUUGCAC	GUGCGAGAGGAAGGAGAAGC	Cleavage	1
aly-miR838-3p	comp17674_c0_seq1	343	363	3.0	16512	1	21	UUUUCUUCUUCUUCUUGCACA	UGUCCAGGAAGAGGAAGAAGG	Cleavage	1
aly-miR838-3p	comp185002_c0_seq1	255	275	3.0	9.49	1	21	UUUUCUUCUUCUUCUUGCACA	UGUGAAAGAAGGAAAAGAAAG	Cleavage	1
aly-miR838-3p	comp18514_c0_seq1	147	167	2.5	14142	1	21	UUUUCUUCUUCUUCUUGCACA	UGUGGAGGAAAAAGAAGAAAA	Translation	1
aly-miR838-3p	comp191542_c0_seq1	27	46	3.0	17029	1	20	UUUUCUUCUUCUUCUUGCAC	GUGCAAGAAGAAGCAGAAGC	Cleavage	1
aly-miR838-3p	comp21736_c0_seq1	404	423	2.5	8066	1	20	UUUUCUUCUUCUUCUUGCAC	AUGAAAGAAGAAGAAGAAGA	Cleavage	1
aly-miR838-3p	comp23109_c0_seq1	318	338	2.5	18752	1	21	UUUUCUUCUUCUUCUUGCACA	UGUGGAAGGAGAAGAAGGAGA	Cleavage	1
aly-miR838-3p	comp24176_c0_seq2	512	531	3.0	12257	1	20	UUUUCUUCUUCUUCUUGCAC	UUGUUAGAAGAAGAAGAAGA	Cleavage	1
aly-miR838-3p	comp25117_c0_seq2	909	929	3.0	16496	1	21	UUUUCUUCUUCUUCUUGCACA	UGUGCAAGAAUGGAAAGAAAA	Translation	1
aly-miR838-3p	comp25801_c0_seq2	235	254	2.5	17886	1	20	UUUUCUUCUUCUUCUUGCAC	AUGGAAGAAGAAGAAGAAGA	Cleavage	1
aly-miR838-3p	comp26347_c0_seq3	420	439	3.0	14681	1	20	UUUUCUUCUUCUUCUUGCAC	ACCCAAGAAGAAGAAGAAAA	Cleavage	1
aly-miR838-3p	comp26801_c0_seq2	597	616	2.5	15299	1	20	UUUUCUUCUUCUUCUUGCAC	CAGCAAGAAGAAGAAGAAGA	Cleavage	1
aly-miR838-3p	comp26863_c0_seq1	336	356	3.0	21082	1	21	UUUUCUUCUUCUUCUUGCACA	UGUGGAACAAGAAGGAGAAGA	Cleavage	1
aly-miR838-3p	comp26905_c0_seq2	151	171	2.5	14.37	1	21	UUUUCUUCUUCUUCUUGCACA	UGGACAAGAAGAAGAAGAAGA	Cleavage	1
aly-miR838-3p	comp272385_c0_seq1	205	225	3.0	19123	1	21	UUUUCUUCUUCUUCUUGCACA	UGUGCAAUAACAGGAAGAAAG	Translation	1
aly-miR838-3p	comp27318_c0_seq2	1127	1146	3.0	15.01	1	20	UUUUCUUCUUCUUCUUGCAC	UUGUAGGAGGAGGAAGAAAA	Cleavage	1
aly-miR838-3p	comp27424_c0_seq3	803	823	3.0	15809	1	21	UUUUCUUCUUCUUCUUGCACA	UGUUCAAGAACAGGAAGAAAG	Translation	1
aly-miR838-3p	comp27524_c0_seq1	352	372	2.5	14006	1	21	UUUUCUUCUUCUUCUUGCACA	UGUGCAGGAGGAGGAAGAGGA	Cleavage	1
aly-miR838-3p	comp27592_c0_seq1	447	466	2.5	13986	1	20	UUUUCUUCUUCUUCUUGCAC	GAGCAAGAAGAAGAAGAUAA	Cleavage	1
aly-miR838-3p	comp27794_c0_seq1	2088	2108	2.5	24195	1	21	UUUUCUUCUUCUUCUUGCACA	UGGGGAAGAAGAAGAAGAAGA	Cleavage	1
aly-miR838-3p	comp28241_c0_seq1	1537	1557	2.5	21052	1	21	UUUUCUUCUUCUUCUUGCACA	UUUGGAAGAAGAAGAAGAGAA	Cleavage	1
aly-miR838-3p	comp28707_c0_seq1	1924	1943	3.0	15439	1	20	UUUUCUUCUUCUUCUUGCAC	UAGUAAGAAGAAGAAGAAGA	Cleavage	1
aly-miR838-3p	comp28747_c0_seq1	254	274	3.0	17705	1	21	UUUUCUUCUUCUUCUUGCACA	UAUGGGGGAAGAAGAAGAAAA	Cleavage	1
aly-miR838-3p	comp28793_c0_seq1	1857	1876	3.0	10921	1	20	UUUUCUUCUUCUUCUUGCAC	CAGCGAGAAGAAGAAGAAGA	Cleavage	1
aly-miR838-3p	comp28882_c0_seq1	669	689	3.0	15988	1	21	UUUUCUUCUUCUUCUUGCACA	UGUUGAAGAGGAAGAAGGAAA	Cleavage	1
aly-miR838-3p	comp29296_c0_seq2	409	429	3.0	9358	1	21	UUUUCUUCUUCUUCUUGCACA	UUUCUAAGAAGAAGAAGAAGA	Cleavage	1
aly-miR838-3p	comp29714_c0_seq4	90	110	3.0	8741	1	21	UUUUCUUCUUCUUCUUGCACA	UGUGGAAGAAAAAGAAGAAGG	Translation	1
aly-miR838-3p	comp29735_c0_seq1	1680	1699	3.0	8602	1	20	UUUUCUUCUUCUUCUUGCAC	AUUUAAGAAGAAGAAGAAGA	Cleavage	1
aly-miR838-3p	comp29783_c0_seq1	21	41	3.0	14207	1	21	UUUUCUUCUUCUUCUUGCACA	UCUGCAAGAAGAUGGAGGAAA	Translation	1
aly-miR838-3p	comp29874_c0_seq1	136	155	3.0	11277	1	20	UUUUCUUCUUCUUCUUGCAC	CAGUAAGAAGAAGAAGAAGA	Cleavage	1
aly-miR838-3p	comp30106_c0_seq1	1447	1466	3.0	22912	1	20	UUUUCUUCUUCUUCUUGCAC	AGGCAGGAAGAAGAAGAAGA	Cleavage	1
aly-miR838-3p	comp30133_c0_seq1	497	516	2.0	20011	1	21	UUUUCUUCUUCUUCUUGCACA	UGUGCA-GAAGAAGAAGAAAA	Cleavage	1
aly-miR838-3p	comp30566_c0_seq1	85	105	2.5	16847	1	21	UUUUCUUCUUCUUCUUGCACA	UUUCCAAGAAGAAGAAGAAGA	Cleavage	1
aly-miR838-3p	comp30572_c0_seq3	1150	1170	3.0	20604	1	21	UUUUCUUCUUCUUCUUGCACA	UGUGGAAGAAGAUGAAGAGGA	Translation	1
aly-miR838-3p	comp30871_c0_seq1	2402	2422	3.0	14463	1	21	UUUUCUUCUUCUUCUUGCACA	UGUGUAAGAAGGAAAGGGAAA	Cleavage	1
aly-miR838-3p	comp30882_c0_seq1	849	868	3.0	18364	1	20	UUUUCUUCUUCUUCUUGCAC	GUGCAAGGAGAAAAAGAGAU	Cleavage	1
aly-miR838-3p	comp30990_c0_seq2	144	164	3.0	16863	1	21	UUUUCUUCUUCUUCUUGCACA	UGAGGAAGAAGAAGAAGAGGA	Cleavage	1
aly-miR838-3p	comp31308_c0_seq20	1512	1532	3.0	21708	1	21	UUUUCUUCUUCUUCUUGCACA	UGUACAGGAAAAGGAAGAAAA	Translation	1
aly-miR838-3p	comp31349_c0_seq1	598	617	3.0	17615	1	20	UUUUCUUCUUCUUCUUGCAC	AUGCAGGAAGGAGAGGAGAA	Cleavage	1
aly-miR838-3p	comp31608_c0_seq3	752	771	3.0	18915	1	20	UUUUCUUCUUCUUCUUGCAC	CUGAAAGGAGAAGGAGAAAA	Cleavage	1
aly-miR838-3p	comp32213_c0_seq2	242	262	2.5	12299	1	21	UUUUCUUCUUCUUCUUGCACA	UGAACAAGAAGAAGAAGAAGA	Cleavage	1
aly-miR838-3p	comp32285_c0_seq1	412	431	3.0	9112	1	20	UUUUCUUCUUCUUCUUGCAC	AUUCGAGAAGAAGAAGAGAA	Cleavage	1
aly-miR838-3p	comp32322_c0_seq1	2548	2567	3.0	13933	1	20	UUUUCUUCUUCUUCUUGCAC	UUGGGAGAAGAAGAAGAAGA	Cleavage	1
aly-miR838-3p	comp32635_c0_seq6	814	834	3.0	12713	1	21	UUUUCUUCUUCUUCUUGCACA	UUUAUAAGAAGAAGAGGAAAA	Cleavage	1
aly-miR838-3p	comp32645_c0_seq3	388	407	2.5	20221	1	21	UUUUCUUCUUCUUCUUGCACA	UGUG-AAGAAGAAGAAGAAGA	Cleavage	1
aly-miR838-3p	comp32823_c0_seq5	2555	2574	2.5	5065	1	20	UUUUCUUCUUCUUCUUGCAC	AGGCAAGAAGAAGAAGAAAG	Cleavage	1
aly-miR838-3p	comp32885_c0_seq13	1258	1278	2.5	14613	1	21	UUUUCUUCUUCUUCUUGCACA	UUUGCAGGAAGAGGAAGGAAA	Cleavage	1
aly-miR838-3p	comp33130_c0_seq2	1428	1448	3.0	11766	1	21	UUUUCUUCUUCUUCUUGCACA	UAUGGAAGAGGAAGAAGAGAA	Cleavage	1
aly-miR838-3p	comp33270_c0_seq11	1737	1756	3.0	11865	1	20	UUUUCUUCUUCUUCUUGCAC	AAGCAAGAAGAAGAGGAGAA	Cleavage	1
aly-miR838-3p	comp33310_c0_seq4	902	921	3.0	12438	1	20	UUUUCUUCUUCUUCUUGCAC	CUGUAAGAGGAGGGAGAAAA	Cleavage	1
aly-miR838-3p	comp33340_c0_seq4	101	120	2.5	12222	1	20	UUUUCUUCUUCUUCUUGCAC	GAGCAAGAAGAGGAAGAGAG	Cleavage	1
aly-miR838-3p	comp33343_c0_seq1	1292	1311	3.0	7.54	1	20	UUUUCUUCUUCUUCUUGCAC	AUGCCAGAAGAAGAAGAGGA	Cleavage	1
aly-miR838-3p	comp33373_c0_seq1	91	110	2.5	23806	1	20	UUUUCUUCUUCUUCUUGCAC	CUGGAAGAAGAAGAAGAAGA	Cleavage	1
aly-miR838-3p	comp33970_c0_seq3	191	210	3.0	16857	1	20	UUUUCUUCUUCUUCUUGCAC	UGGCGAGAAGAAGAAGAGAA	Cleavage	1
aly-miR838-3p	comp33985_c0_seq5	1807	1827	2.5	16306	1	21	UUUUCUUCUUCUUCUUGCACA	UGUCGAAGAAGAAGAAGAAGA	Cleavage	1
aly-miR838-3p	comp33987_c0_seq4	250	270	3.0	11525	1	21	UUUUCUUCUUCUUCUUGCACA	UGAGGAAGAAGGAGAAGAAGA	Cleavage	1
aly-miR838-3p	comp34551_c0_seq1	603	623	3.0	15.16	1	21	UUUUCUUCUUCUUCUUGCACA	UGUUCAAGAACAAGAGGAGAA	Translation	1
aly-miR838-3p	comp34643_c0_seq2	2465	2485	3.0	10874	1	21	UUUUCUUCUUCUUCUUGCACA	UGAGAAGGAAGAAGAAGAAGA	Cleavage	1
aly-miR838-3p	comp34646_c0_seq1	2835	2854	2.5	18.49	1	20	UUUUCUUCUUCUUCUUGCAC	GUGCAAGAAAAGGAAGAGGA	Translation	1
aly-miR838-3p	comp34981_c1_seq3	232	252	3.0	5381	1	21	UUUUCUUCUUCUUCUUGCACA	UGUUGAAGAAGAAGAAGAAGG	Cleavage	1
aly-miR838-3p	comp35035_c0_seq2	404	423	2.5	9372	1	20	UUUUCUUCUUCUUCUUGCAC	AAGCAAGAAGAAGAAGAAGA	Cleavage	1
aly-miR838-3p	comp35358_c0_seq3	4928	4947	3.0	18587	1	20	UUUUCUUCUUCUUCUUGCAC	CCACAAGAAGAAGAAGAAAA	Cleavage	1
aly-miR838-3p	comp35491_c2_seq2	1222	1241	3.0	15681	1	20	UUUUCUUCUUCUUCUUGCAC	AUGCAAUGAGAAGAAGGAAA	Cleavage	1
aly-miR838-3p	comp35495_c0_seq2	1184	1204	3.0	12243	1	21	UUUUCUUCUUCUUCUUGCACA	UGAGGAGGAAGAAGAAGAAGA	Cleavage	1
aly-miR838-3p	comp35536_c0_seq2	387	407	3.0	4621	1	21	UUUUCUUCUUCUUCUUGCACA	UGAGUAAGAAAAAGGAGAAAA	Translation	1
aly-miR838-3p	comp35553_c0_seq18	3797	3816	3.0	14.82	1	20	UUUUCUUCUUCUUCUUGCAC	AAGCAAGAAGAGGAAGAAGA	Cleavage	1
aly-miR838-3p	comp35647_c0_seq2	816	836	2.5	5984	1	21	UUUUCUUCUUCUUCUUGCACA	UUUGCAAGGAGAGGAAGAGAA	Cleavage	1
aly-miR838-3p	comp35687_c1_seq1	697	716	2.0	2.95	1	20	UUUUCUUCUUCUUCUUGCAC	GAGGAAGAAGAAGAAGAAAA	Cleavage	1
aly-miR838-3p	comp35760_c0_seq1	4336	4355	3.0	16924	1	20	UUUUCUUCUUCUUCUUGCAC	GUGCGAGGAGAGGGAGAGAG	Cleavage	1
aly-miR838-3p	comp35853_c0_seq1	547	567	3.0	14206	1	21	UUUUCUUCUUCUUCUUGCACA	UGUGGGAGAAGAAGCAGAAAA	Cleavage	1
aly-miR838-3p	comp36110_c2_seq2	5309	5329	3.0	18246	1	21	UUUUCUUCUUCUUCUUGCACA	UGUGAAAGAAAGAGGAGAAAA	Translation	1
aly-miR838-3p	comp36174_c0_seq1	352	372	3.0	5.91	1	21	UUUUCUUCUUCUUCUUGCACA	UGUGAAUGAAGAAGAGGGAAA	Cleavage	1
aly-miR838-3p	comp36536_c0_seq1	4056	4077	3.0	10087	1	21	UUUUCUUCUUCUUCU-UGCACA	UGUGUACAGAAGAAGAAGAAGA	Cleavage	1
aly-miR838-3p	comp36572_c0_seq10	1675	1694	3.0	15959	1	20	UUUUCUUCUUCUUCUUGCAC	CUAUAAGAAGAAGAAGAAGA	Cleavage	1
aly-miR838-3p	comp36583_c0_seq1	604	623	3.0	16907	1	20	UUUUCUUCUUCUUCUUGCAC	CUGUAAAAAGAAGAAGAGAA	Cleavage	1
aly-miR838-3p	comp36657_c0_seq1	213	232	2.5	7983	1	20	UUUUCUUCUUCUUCUUGCAC	AUUCAAGAAGAAGAAGAAGA	Cleavage	1
aly-miR838-3p	comp36954_c0_seq4	3442	3462	2.5	16765	1	21	UUUUCUUCUUCUUCUUGCACA	UGCGCAAGAAGAAAAAGAGAA	Cleavage	1
aly-miR838-3p	comp36973_c1_seq3	3460	3479	2.5	14045	1	20	UUUUCUUCUUCUUCUUGCAC	CGGCAAGAAGAAGAAGAAGA	Cleavage	1
aly-miR838-3p	comp37232_c0_seq2	4596	4615	3.0	16206	1	20	UUUUCUUCUUCUUCUUGCAC	GUGCGAGGAGGAGGAGGAGA	Cleavage	1
aly-miR838-3p	comp3787_c0_seq1	313	332	3.0	10406	1	20	UUUUCUUCUUCUUCUUGCAC	GUUCAAGAGGAGGAAGAAAU	Cleavage	1
aly-miR838-3p	comp4322_c0_seq1	415	434	3.0	13694	1	20	UUUUCUUCUUCUUCUUGCAC	UUGCAAGAAGAAGAAGAUAG	Cleavage	1
aly-miR838-3p	comp45014_c0_seq1	396	415	3.0	12608	1	20	UUUUCUUCUUCUUCUUGCAC	UUGUUAGAAGAAGAAGAAGA	Cleavage	1
aly-miR838-3p	comp70999_c0_seq1	184	204	2.5	10706	1	21	UUUUCUUCUUCUUCUUGCACA	UUUACAAGAAGAAGAAGAAGA	Cleavage	1
aly-miR838-3p	comp71287_c0_seq1	417	436	2.5	18292	1	20	UUUUCUUCUUCUUCUUGCAC	CUGGAAGAAGAAGAAGAAGA	Cleavage	1
aly-miR838-3p	comp7958_c0_seq1	131	150	3.0	13808	1	20	UUUUCUUCUUCUUCUUGCAC	CAGCAAGGAGAAGAAGAAGA	Cleavage	1
aly-miR838-3p	comp84161_c0_seq1	65	84	2.0	13016	1	20	UUUUCUUCUUCUUCUUGCAC	GUAAAAGAAGAAGAAGAAAA	Cleavage	1
aly-miR838-3p	comp8620_c0_seq1	472	491	3.0	11505	1	20	UUUUCUUCUUCUUCUUGCAC	AGGCAAGAAGAAGGAGAGAA	Cleavage	1
aly-miR838-3p	comp97426_c0_seq1	247	267	3.0	10513	1	21	UUUUCUUCUUCUUCUUGCACA	UAUGCAGAAAGAAGAAGAAGA	Cleavage	1
aly-miR838-3p	comp98748_c0_seq1	396	415	2.5	13674	1	20	UUUUCUUCUUCUUCUUGCAC	UUGAAGGAAGAAGAAGAAAA	Cleavage	1
aly-miR838-5p	comp112549_c0_seq1	24	43	3.0	7062	1	20	UGCAAGAAUGAGAAGCAAAG	CUGUGCAUUUCAUUUUUGCA	Cleavage	1
aly-miR838-5p	comp11994_c0_seq1	282	301	2.5	8213	1	20	UGCAAGAAUGAGAAGCAAAG	UUUUGCUUCAGAUUCUUGCA	Translation	1
aly-miR838-5p	comp185085_c0_seq1	254	273	2.0	16044	1	20	UGCAAGAAUGAGAAGCAAAG	UUUUGUUUCUCUUUCUUGCA	Translation	1
aly-miR838-5p	comp19506_c0_seq1	411	432	3.0	19046	1	21	UGCAAGAAUGAGA-AGCAAAGC	GUUCUGCUCUCUCAUUCUUGCA	Cleavage	1
aly-miR838-5p	comp19544_c0_seq1	207	227	3.0	18419	1	21	UGCAAGAAUGAGAAGCAAAGC	GCUUUGGUAUUCAUUCUUGCG	Cleavage	1
aly-miR838-5p	comp19901_c0_seq1	233	252	3.0	18466	1	20	UGCAAGAAUGAGAAGCAAAG	UUUUGUUUCUCAAUCUUGUG	Cleavage	1
aly-miR838-5p	comp24073_c0_seq1	603	622	2.5	7.33	1	20	UGCAAGAAUGAGAAGCAAAG	CUUUGCCUCUCAUUCUUACA	Cleavage	1
aly-miR838-5p	comp24433_c0_seq1	483	502	3.0	14714	1	20	UGCAAGAAUGAGAAGCAAAG	CUUUGUUCCUCAUUUUUGCU	Cleavage	1
aly-miR838-5p	comp25566_c0_seq2	5099	5118	3.0	16706	1	20	UGCAAGAAUGAGAAGCAAAG	CUUUGAGUUUCAUUCUUGCG	Cleavage	1
aly-miR838-5p	comp27979_c0_seq1	395	414	3.0	18804	1	20	UGCAAGAAUGAGAAGCAAAG	UUUUGCUUCUAAGUUUUGCA	Translation	1
aly-miR838-5p	comp29818_c0_seq1	383	402	3.0	20152	1	20	UGCAAGAAUGAGAAGCAAAG	CUAUGCCUUUCAUUUUUGCA	Cleavage	1
aly-miR838-5p	comp31661_c0_seq3	2432	2451	3.0	18849	1	20	UGCAAGAAUGAGAAGCAAAG	CUUCGCUUCUUUUUCUUGUA	Translation	1
aly-miR838-5p	comp31931_c0_seq1	547	566	3.0	11.97	1	20	UGCAAGAAUGAGAAGCAAAG	UUUUGUUUCUGAAUCUUGCA	Translation	1
aly-miR838-5p	comp340077_c0_seq1	245	264	3.0	12162	1	20	UGCAAGAAUGAGAAGCAAAG	CUUUGCUCUUCAUUCUUUCA	Cleavage	1
aly-miR838-5p	comp34650_c0_seq4	1068	1087	2.5	7919	1	20	UGCAAGAAUGAGAAGCAAAG	UUUUGCUUCUCAUUUUUUCA	Cleavage	1
aly-miR838-5p	comp34977_c0_seq8	1087	1106	3.0	15613	1	20	UGCAAGAAUGAGAAGCAAAG	UUUUGCUUAUUGUUUUUGCA	Cleavage	1
aly-miR838-5p	comp35525_c0_seq2	3158	3178	3.0	13033	1	21	UGCAAGAAUGAGAAGCAAAGC	GCUUUGUUUGACAUUCUUGUA	Translation	1
aly-miR838-5p	comp35662_c1_seq1	497	517	3.0	9858	1	21	UGCAAGAAUGAGAAGCAAAGC	GGUUUGUUUUUUGUUCUUGCA	Cleavage	1
aly-miR838-5p	comp35754_c0_seq2	74	93	3.0	23016	1	19	UGCAAG-AAUGAGAAGCAAA	UUUGCUUUUCAUUUCUUGCA	Cleavage	1
aly-miR838-5p	comp37298_c0_seq25	267	286	3.0	8441	1	21	UGCAAGAAUGAGAAGCAAAGC	GCUUU-CUUCCCAUUCUUGCA	Translation	1
aly-miR838-5p	comp65743_c0_seq1	117	136	3.0	12213	1	20	UGCAAGAAUGAGAAGCAAAG	UUUUGCUUCUUGUUCUUUCA	Cleavage	1
aly-miR838-5p	comp7291_c0_seq1	25	44	3.0	2336	1	20	UGCAAGAAUGAGAAGCAAAG	CUUUCCUUUUCCUUUUUGCA	Translation	1
aly-miR839-3p	comp30524_c0_seq4	1151	1170	3.0	17494	1	20	GAACGCAUGAGAGGUUGGUG	UGUCUACUUCUCAUGCGUUC	Cleavage	1
aly-miR839-5p	comp24791_c0_seq1	1067	1086	2.5	18519	1	20	CACCAACCUCUCAUCGUUCC	GGAAUGCUCAGAGGUUGGUG	Cleavage	1
aly-miR839-5p	comp35886_c0_seq4	2787	2807	3.0	4101	1	21	CACCAACCUCUCAUCGUUCCC	GGGAAAGAAGGGGGGUUGGUG	Cleavage	1
aly-miR840-3p	comp138615_c0_seq1	215	236	3.0	15999	1	22	UUGUUUAGGUCCCUUAGUUUCU	AUAAACCAAUGGACCUAAAUGA	Cleavage	1
aly-miR840-3p	comp168218_c0_seq1	138	159	2.5	10814	1	22	UUGUUUAGGUCCCUUAGUUUCU	ACAAACUAAUGGAUGUAAACAA	Cleavage	1
aly-miR840-3p	comp20483_c0_seq1	4	22	3.0	6905	1	20	UUGUUUAGGUCCCUUAGUUU	AAAUUAAGG-ACCUAAAUAA	Translation	1
aly-miR840-3p	comp24107_c0_seq1	415	434	3.0	21173	1	20	UUGUUUAGGUCCCUUAGUUU	AAAUUGAGGCAUCUGAACAA	Translation	1
aly-miR840-3p	comp32556_c0_seq1	3389	3410	3.0	19812	1	22	UUGUUUAGGUCCCUUAGUUUCU	AGAAACUGGGGGACCUGAGUAG	Cleavage	1
aly-miR840-3p	comp82836_c0_seq1	64	85	3.0	18793	1	22	UUGUUUAGGUCCCUUAGUUUCU	AAAAGCUAAGGUACUUGAAUAA	Translation	1
aly-miR840-3p	comp9449_c0_seq1	22	41	3.0	11762	1	20	UUGUUUAGGUCCCUUAGUUU	AGACUAUAGGACUUAAACAA	Cleavage	1
aly-miR841	comp24565_c0_seq1	307	327	3.0	21896	1	21	UACGACCCACUGGAAACUAAA	UUCAGUUUCCCGUUGGUCGUA	Translation	1
aly-miR842-5p	comp114405_c0_seq1	130	149	3.0	17131	1	19	AUGAUGGAUCCG-ACCAUGA	UCAUGGUACGGAUUCAUUAU	Cleavage	1
aly-miR842-5p	comp26301_c0_seq1	578	597	3.0	24715	1	20	AUGAUGGAUCCGACCAUGAU	GUCAUUGUCGGAAUCAUCAU	Cleavage	1
aly-miR842-5p	comp28788_c0_seq2	617	637	3.0	16106	1	21	AUGAUGGAUCCGACCAUGAUG	CAUCAUUGUCGGUUUUAUCAU	Translation	1
aly-miR842-5p	comp32016_c0_seq2	163	183	3.0	16398	1	21	AUGAUGGAUCCGACCAUGAUG	CAUCCUGGUCGGACUCAUUAU	Cleavage	1
aly-miR842-5p	comp34521_c0_seq24	3394	3413	2.5	24862	1	20	AUGAUGGAUCCGACCAUGAU	AUCAUGGUCGGGACCAUCAA	Cleavage	1
aly-miR842-5p	comp702_c0_seq1	6	26	3.0	8765	1	21	AUGAUGGAUCCGACCAUGAUG	UAUCAUCCUCAGAUCCAUCAU	Translation	1
aly-miR844-3p	comp12621_c0_seq1	355	375	3.0	13571	1	21	CCAUCUUACUAGUCUUUCUUU	AAAGGAAGGGUAGAAAGAUGG	Cleavage	1
aly-miR844-3p	comp15482_c0_seq1	302	321	2.5	12618	1	20	CCAUCUUACUAGUCUUUCUU	AAGAAAGAUAAGGAAGAUGG	Translation	1
aly-miR844-3p	comp16980_c0_seq1	554	574	3.0	12346	1	21	CCAUCUUACUAGUCUUUCUUU	AAAGAAAGCCAUGUAAGAUGG	Translation	1
aly-miR844-3p	comp34377_c0_seq4	2496	2515	3.0	15709	1	20	CCAUCUUACUAGUCUUUCUU	UAGAAUGACUAAUAAGAUGG	Translation	1
aly-miR844-3p	comp4558_c0_seq1	82	102	3.0	12959	1	21	CCAUCUUACUAGUCUUUCUUU	AAAGAAAAACUAGUGAGAUAG	Cleavage	1
aly-miR844-3p	comp5401_c0_seq1	9	29	3.0	12548	1	21	CCAUCUUACUAGUCUUUCUUU	GAAGAAAGGAUGGCAAGAUGG	Cleavage	1
aly-miR844-5p	comp16217_c0_seq1	391	411	3.0	15632	1	21	AGAAGGACUAGUAAGAUGGCU	AGCCAUCAUACUAGUCAUUUU	Cleavage	1
aly-miR844-5p	comp26475_c0_seq1	1371	1390	3.0	11448	1	20	AGAAGGACUAGUAAGAUGGC	GCCUUCUUACUAGUUUUUCA	Cleavage	1
aly-miR844-5p	comp30872_c0_seq1	1392	1412	3.0	18556	1	21	AGAAGGACUAGUAAGAUGGCU	GGUCAUCUUGUUGGUUCUUUU	Cleavage	1
aly-miR844-5p	comp31207_c0_seq3	175	195	3.0	14.98	1	21	AGAAGGACUAGUAAGAUGGCU	GGCCAUCUUGUUGCUUCUUCU	Cleavage	1
aly-miR844-5p	comp31970_c0_seq8	555	574	3.0	24343	1	20	AGAAGGACUAGUAAGAUGGC	GCAAUCUUGUUUGUCCUUCU	Translation	1
aly-miR844-5p	comp34477_c0_seq2	2746	2766	3.0	23311	1	21	AGAAGGACUAGUAAGAUGGCU	GGCUUUCUUGCUAGUCCUUCA	Cleavage	1
aly-miR845a-3p	comp31973_c0_seq14	96	115	3.0	19616	1	20	CGGCUCUGAUACCAGUUGAU	GUCAGCUGAUAUUAGAGUCG	Cleavage	1
aly-miR845a-5p	comp23777_c0_seq2	453	472	3.0	21.19	1	20	UCGAUUGGUGUCAGAGCCAC	GUGGCUUUGUUAACAAUCGA	Translation	1
aly-miR845a-5p	comp33929_c0_seq2	1121	1140	1.5	23892	1	20	UCGAUUGGUGUCAGAGCCAC	GUGGCUCUGACACUAAUUGG	Cleavage	1
aly-miR845b-3p	comp30511_c0_seq1	277	296	3.0	21368	1	20	UCGCUCUGAUACCAAAUGAU	AUCAUGUGGUGUCAGAGGGA	Cleavage	1
aly-miR845b-5p	comp148492_c0_seq1	177	197	2.5	21574	1	21	UCAAUUGGUAUCAGAGCAACG	CGCUGCUCUGGUACCAAUUGU	Cleavage	1
aly-miR845b-5p	comp24980_c0_seq4	679	698	3.0	11.21	1	20	UCAAUUGGUAUCAGAGCAAC	CUUGCUUUAAUACUAAUUGA	Cleavage	1
aly-miR845b-5p	comp29563_c0_seq1	1916	1935	3.0	12257	1	21	UCAAUUGGUAUCAGAGCAACG	UGUUGCUUUG-UAUCAAUUGA	Translation	1
aly-miR845b-5p	comp31340_c0_seq4	1858	1878	3.0	13592	1	21	UCAAUUGGUAUCAGAGCAACG	UGUUGCUGUUGUAUCAAUUGA	Cleavage	1
aly-miR845b-5p	comp34329_c0_seq1	1510	1530	2.5	16875	1	21	UCAAUUGGUAUCAGAGCAACG	UGCUGCUCUCAUAUCAAUUGA	Cleavage	1
aly-miR845b-5p	comp34921_c0_seq6	978	998	3.0	14399	1	21	UCAAUUGGUAUCAGAGCAACG	CUUUGAUUUGGUACCAAUUGA	Cleavage	1
aly-miR846-5p	comp133423_c0_seq1	547	566	3.0	17292	1	20	UUCAGGGACUUCAAUUCAGA	UUAGAAUUGGAGUUUCUGAA	Cleavage	1
aly-miR846-5p	comp145042_c0_seq1	307	326	3.0	23082	1	20	UUCAGGGACUUCAAUUCAGA	UCUGACAUGAAGUUUCUGAA	Cleavage	1
aly-miR846-5p	comp217434_c0_seq1	195	214	3.0	10382	1	20	UUCAGGGACUUCAAUUCAGA	UUUGAUUUGAAGUUCCUGAU	Cleavage	1
aly-miR846-5p	comp25221_c0_seq1	72	92	3.0	10052	1	21	UUCAGGGACUUCAAUUCAGAA	UUCUGACUUCCAGUCCCUGAA	Translation	1
aly-miR846-5p	comp27579_c0_seq1	88	108	3.0	24.81	1	21	UUCAGGGACUUCAAUUCAGAA	UUGUGAGUUGAAGUCCCAGAA	Cleavage	1
aly-miR846-5p	comp30202_c0_seq1	2577	2597	3.0	15729	1	21	UUCAGGGACUUCAAUUCAGAA	UUCUGAAUUGAAAUCUCUCAA	Translation	1
aly-miR846-5p	comp30512_c0_seq1	438	457	3.0	17444	1	20	UUCAGGGACUUCAAUUCAGA	ACUGAAUUGAGGCCCCUGGA	Cleavage	1
aly-miR846-5p	comp30807_c0_seq4	1597	1616	3.0	14064	1	20	UUCAGGGACUUCAAUUCAGA	UCUGAAAUGAAUUCCUUGAG	Translation	1
aly-miR846-5p	comp32050_c0_seq2	762	782	3.0	23049	1	21	UUCAGGGACUUCAAUUCAGAA	UUCAGCAUUGAAGUUUCUGAA	Cleavage	1
aly-miR846-5p	comp32911_c0_seq1	1582	1601	3.0	17138	1	20	UUCAGGGACUUCAAUUCAGA	UCUAUAUUGAGGUUCCUGAA	Cleavage	1
aly-miR846-5p	comp33344_c0_seq3	1280	1299	3.0	20222	1	20	UUCAGGGACUUCAAUUCAGA	UUUGAAUUUGAGACCCUGAA	Cleavage	1
aly-miR846-5p	comp33567_c0_seq3	1408	1428	3.0	12217	1	21	UUCAGGGACUUCAAUUCAGAA	UUUUGAAUUUAAUUUCCUGAA	Translation	1
aly-miR846-5p	comp34632_c0_seq2	1135	1155	3.0	16.98	1	21	UUCAGGGACUUCAAUUCAGAA	UUCUGGAUUGAAAUCUCUGAU	Translation	1
aly-miR846-5p	comp36621_c0_seq4	370	390	3.0	14529	1	21	UUCAGGGACUUCAAUUCAGAA	UUCUGAAUUUGGGUCUUUGAA	Cleavage	1
aly-miR846-5p	comp87723_c0_seq1	249	268	3.0	10992	1	20	UUCAGGGACUUCAAUUCAGA	UUUUAAUUGAGGUUUCUGAA	Cleavage	1
aly-miR847-3p	comp210140_c0_seq1	26	45	3.0	12.74	1	20	UCACUCCUCUUCUUCAUGAU	AUCAUGAAGAACAGGGGAGA	Translation	1
aly-miR847-3p	comp22319_c0_seq1	952	971	3.0	14.9	1	20	UCACUCCUCUUCUUCAUGAU	AUCAUGAAGAGGAGGAGUUC	Cleavage	1
aly-miR847-3p	comp26299_c1_seq3	472	492	3.0	19136	1	21	UCACUCCUCUUCUUCAUGAUG	UGUCAUGCAGAAGUGGAGUGG	Cleavage	1
aly-miR847-3p	comp30631_c0_seq1	381	400	2.5	6374	1	20	UCACUCCUCUUCUUCAUGAU	AUUAUGAAGAAGAGGAAUGG	Cleavage	1
aly-miR847-3p	comp308679_c0_seq1	171	190	3.0	20774	1	20	UCACUCCUCUUCUUCAUGAU	GUGGUGGGGAAGAGGAGUGA	Cleavage	1
aly-miR847-3p	comp32237_c0_seq1	1680	1699	3.0	20.01	1	20	UCACUCCUCUUCUUCAUGAU	AUCAUGAAGAAGAGCAGUAA	Cleavage	1
aly-miR847-3p	comp37319_c0_seq7	3119	3138	3.0	14266	1	20	UCACUCCUCUUCUUCAUGAU	UUCAUGGAGGUGAGGAGUGA	Translation	1
aly-miR847-3p	comp6164_c0_seq1	21	40	3.0	5709	1	20	UCACUCCUCUUCUUCAUGAU	AUAAUGAAGGAGAAGAGUGA	Cleavage	1
aly-miR847-3p	comp9552_c0_seq1	207	227	3.0	18879	1	21	UCACUCCUCUUCUUCAUGAUG	CACCAUCAAGUAGAGGAGUGA	Translation	1
aly-miR847-5p	comp111153_c0_seq1	167	186	3.0	9491	1	20	UCUUGAUGAAGAGGAAUGGA	UCGAUUCAUCUUUAUCAGGA	Cleavage	1
aly-miR847-5p	comp19943_c0_seq1	91	110	3.0	12893	1	20	UCUUGAUGAAGAGGAAUGGA	UUCUUUUUUCUUUAUCAAGA	Cleavage	1
aly-miR847-5p	comp22444_c0_seq1	420	439	3.0	10539	1	20	UCUUGAUGAAGAGGAAUGGA	UCCAUUCUGCUUCAUCAAAA	Cleavage	1
aly-miR847-5p	comp22786_c0_seq2	167	187	3.0	17991	1	21	UCUUGAUGAAGAGGAAUGGAA	UUCUCUCCCUCUUCGUCAAGA	Cleavage	1
aly-miR847-5p	comp24958_c0_seq6	387	406	3.0	13786	1	20	UCUUGAUGAAGAGGAAUGGA	UCCGUAACUCUUCAUCAAGG	Cleavage	1
aly-miR847-5p	comp25859_c0_seq1	1015	1035	3.0	6.31	1	21	UCUUGAUGAAGAGGAAUGGAA	UUCCAUUCAUUUUCAUUAAGC	Cleavage	1
aly-miR847-5p	comp28659_c0_seq1	1537	1557	3.0	7561	1	21	UCUUGAUGAAGAGGAAUGGAA	UUUCAUUUCUUUUUGUUAAGA	Cleavage	1
aly-miR847-5p	comp28909_c0_seq1	2171	2190	3.0	17698	1	20	UCUUGAUGAAGAGGAAUGGA	UUUAUUUUUCUUCAUUAAGG	Cleavage	1
aly-miR847-5p	comp29887_c0_seq1	1094	1113	3.0	16565	1	20	UCUUGAUGAAGAGGAAUGGA	AUUGUUCUUCUUCAUCAAGA	Cleavage	1
aly-miR847-5p	comp30524_c0_seq4	373	392	2.5	15434	1	20	UCUUGAUGAAGAGGAAUGGA	UCUACUCCUCAUCAUCAAGA	Translation	1
aly-miR847-5p	comp32708_c0_seq1	1273	1292	3.0	15397	1	20	UCUUGAUGAAGAGGAAUGGA	UCAUUUCCUCUUCGUCAGGA	Cleavage	1
aly-miR847-5p	comp32975_c0_seq61	2852	2871	3.0	14989	1	20	UCUUGAUGAAGAGGAAUGGA	GACAUUUCUUUUCAUCAAGA	Cleavage	1
aly-miR847-5p	comp36366_c0_seq1	1974	1993	3.0	23088	1	20	UCUUGAUGAAGAGGAAUGGA	ACCGUUACUCUUUAUCAAGA	Cleavage	1
aly-miR847-5p	comp4568_c0_seq1	221	240	3.0	13828	1	20	UCUUGAUGAAGAGGAAUGGA	UCCAUUUUUCUUCUUCAAGG	Cleavage	1
aly-miR847-5p	comp78533_c0_seq1	84	104	3.0	15174	1	21	UCUUGAUGAAGAGGAAUGGAA	UUCCAUUCAUAUUCAUCGAGG	Translation	1
aly-miR848-3p	comp31682_c0_seq3	1524	1543	3.0	22256	1	20	UGACAUGGGACUAACAGACU	AGUCUGUUGGUGCUGUGUUA	Translation	1
aly-miR848-3p	comp386031_c0_seq1	56	75	3.0	15393	1	20	UGACAUGGGACUAACAGACU	AGUCUAUUAGUCUCAGGUCA	Cleavage	1
aly-miR851-3p	comp13628_c0_seq1	82	101	3.0	22192	1	20	UGUGGGUGGCAAACAAAGAC	GUCUUUGUUGGCCAUUCAUG	Translation	1
aly-miR851-3p	comp17914_c0_seq1	97	117	3.0	13457	1	21	UGUGGGUGGCAAACAAAGACG	UGUCUUUUUUUGCCAUUUGCA	Cleavage	1
aly-miR851-3p	comp20413_c0_seq2	145	166	3.0	15685	1	22	UGUGGGUGGCAAACAAAGACGA	UAGUCUUUAUUUGCUGCCUAUA	Cleavage	1
aly-miR851-3p	comp27132_c0_seq3	1505	1524	2.5	15328	1	21	UGUGGGUGGCAAACAAAGACG	CGUCUU-GUUUGUCACCCACA	Cleavage	1
aly-miR851-3p	comp33067_c0_seq3	2685	2706	3.0	18066	1	22	UGUGGGUGGCAAACAAAGACGA	UUGUCUCUGUUUGCUACCCAAA	Cleavage	1
aly-miR851-3p	comp34891_c1_seq2	833	852	3.0	20079	1	19	UGUGGGUGGCAAACA-AAGA	UCUUCUGUUUGCCGCCCACG	Cleavage	1
aly-miR851-3p	comp34926_c0_seq1	195	216	3.0	7315	1	22	UGUGGGUGGCAAACAAAGACGA	UCUUUUUUGUUUGCCACCCAAA	Cleavage	1
aly-miR851-3p	comp35294_c0_seq2	267	286	3.0	16335	1	20	UGUGGGUGGCAAACAAAGAC	UUGUUUGUUUGCCACCUAUA	Cleavage	1
aly-miR851-3p	comp36062_c1_seq1	698	721	3.0	16245	1	24	UGUGGGUGGCAAACAAAGACGACA	UGGAGCCUGUGUUCGCCACCCACA	Translation	1
aly-miR851-3p	comp36609_c0_seq4	1921	1941	2.5	7723	1	21	UGUGGGUGGCAAACAAAGACG	CAUCUUUGUUCGUCACCCACA	Translation	1
aly-miR851-5p	comp234690_c0_seq1	228	247	2.5	10816	1	20	UGGUCUUUGUUUGCGACCCA	UGGAUAGCAAACAAAGAUCA	Cleavage	1
aly-miR851-5p	comp32474_c0_seq1	1170	1190	3.0	17652	1	21	UGGUCUUUGUUUGCGACCCAU	GUGGUUCGCAAAAGAGGACCA	Translation	1
aly-miR851-5p	comp36802_c0_seq2	1761	1780	3.0	16474	1	20	UGGUCUUUGUUUGCGACCCA	UGGGUGGCAAAUGAAGAUUA	Cleavage	1
aly-miR852-3p	comp10153_c0_seq1	35	56	2.5	17.16	1	22	AAGAUAAGCGCCUUAGUUCUGA	UAAGAACUGAAGCACUUAUCUU	Translation	1
aly-miR852-3p	comp26935_c0_seq3	1659	1680	3.0	16882	1	22	AAGAUAAGCGCCUUAGUUCUGA	UUGGAACUAGGGCGUUUAACUU	Cleavage	1
aly-miR852-3p	comp374618_c0_seq1	148	168	3.0	16394	1	22	AAGAUAAGCGCCUUAGUUCUGA	UCAGAACAAAGGC-CUUAUCUU	Translation	1
aly-miR852-5p	comp11290_c0_seq1	243	262	3.0	17777	1	20	AGAACAAAGGCGCUUAUCUU	AAGCUGAGAGCCUUUGUUUU	Cleavage	2
aly-miR852-5p	comp11290_c0_seq1	493	512	3.0	17777	1	20	AGAACAAAGGCGCUUAUCUU	AAGCUGAGAGCCUUUGUUUU	Cleavage	2
aly-miR852-5p	comp15918_c0_seq1	99	118	3.0	14268	1	20	AGAACAAAGGCGCUUAUCUU	AAGUUAAGAGUUUUUGUUCU	Cleavage	1
aly-miR852-5p	comp20580_c0_seq1	99	120	3.0	16043	1	22	AGAACAAAGGCGCUUAUCUUAU	AAAAGAUAGGUUCUUUUGUUUU	Translation	1
aly-miR852-5p	comp24651_c0_seq1	381	400	2.5	19622	1	20	AGAACAAAGGCGCUUAUCUU	GAGAUGAGCGCCUUUGGUCU	Cleavage	1
aly-miR852-5p	comp3046_c0_seq1	33	52	3.0	22422	1	20	AGAACAAAGGCGCUUAUCUU	AAGCAAAGCGCUUUUGUUUU	Cleavage	1
aly-miR852-5p	comp33462_c0_seq1	334	353	2.5	20515	1	20	AGAACAAAGGCGCUUAUCUU	AAGAUAAGAGCCCUUGUUUU	Cleavage	1
aly-miR852-5p	comp36817_c0_seq1	3442	3461	3.0	11071	1	20	AGAACAAAGGCGCUUAUCUU	AAGAUCAGCGAUUUUGUUUU	Translation	1
aly-miR853-3p	comp24980_c0_seq4	335	354	3.0	10902	1	20	CAACCGGAAAGGGGAGCAGC	UCUGUUUCUUUUUCCGGUUG	Cleavage	1
aly-miR853-3p	comp31257_c0_seq4	336	355	3.0	13.21	1	20	CAACCGGAAAGGGGAGCAGC	GCUGCUCUACUUUCCAGUUG	Cleavage	1
aly-miR853-3p	comp34516_c0_seq2	1808	1828	3.0	19496	1	21	CAACCGGAAAGGGGAGCAGCA	UCCUGCUCCUUUCUCCGGUUG	Translation	1
aly-miR853-5p	comp24741_c0_seq1	1168	1187	3.0	15276	1	20	CUGCUAUCCUUUUCCUGUUG	CAAUUGAAAAAGGAUGGCAG	Cleavage	1
aly-miR853-5p	comp26698_c0_seq1	1199	1218	3.0	18882	1	20	CUGCUAUCCUUUUCCUGUUG	CAUCAGGAGAGGAAUAGCAG	Cleavage	1
aly-miR853-5p	comp288039_c0_seq1	100	121	3.0	24125	1	22	CUGCUAUCCUUUUCCUGUUGCA	UGUAACAGGAAAAGGAGAGCAA	Cleavage	1
aly-miR853-5p	comp30244_c0_seq4	904	923	2.5	15.53	1	20	CUGCUAUCCUUUUCCUGUUG	CAUCGAGAAAAGGAUAGCAG	Cleavage	1
aly-miR853-5p	comp35809_c0_seq1	1326	1346	3.0	17719	1	21	CUGCUAUCCUUUUCCUGUUGC	GCACCAGGCAAAGGGUGGCAG	Cleavage	1
aly-miR853-5p	comp35868_c0_seq2	2266	2285	3.0	14778	1	20	CUGCUAUCCUUUUCCUGUUG	AAGCAGAAGAAGGAUAGCAG	Cleavage	1
aly-miR853-5p	comp36082_c0_seq3	1440	1459	3.0	14891	1	20	CUGCUAUCCUUUUCCUGUUG	GAACAUGAAAAGGAUGGCGG	Cleavage	1
aly-miR853-5p	comp36291_c0_seq2	1755	1774	3.0	24355	1	20	CUGCUAUCCUUUUCCUGUUG	CAUCAGGAGAAGGAUACCAG	Cleavage	1
aly-miR853-5p	comp36763_c0_seq1	2188	2207	2.5	20074	1	20	CUGCUAUCCUUUUCCUGUUG	CAUCAGGAGAGGGAUGGCAG	Cleavage	1
aly-miR853-5p	comp37450_c0_seq5	4614	4635	2.5	8341	1	22	CUGCUAUCCUUUUCCUGUUGCA	UGCAACAAGAGGAGGAUGGCAG	Cleavage	1
aly-miR853-5p	comp37479_c0_seq48	3706	3725	3.0	21246	1	20	CUGCUAUCCUUUUCCUGUUG	CGACAGAAAAAGGAUAACAG	Cleavage	1
aly-miR853-5p	comp56620_c0_seq1	556	575	2.5	14173	1	20	CUGCUAUCCUUUUCCUGUUG	CAACAUGAAAAAGGUAGCAG	Translation	1
aly-miR856-3p	comp100292_c0_seq1	38	57	3.0	11187	1	20	UGAUGUUAUUUGUGGUAUAA	UUGUGCAACAAAGAACAUCA	Cleavage	1
aly-miR856-3p	comp13928_c0_seq1	356	375	3.0	11325	1	20	UGAUGUUAUUUGUGGUAUAA	UUCUACUACAAAAAGCAUCA	Cleavage	1
aly-miR856-3p	comp21478_c0_seq1	1005	1025	3.0	15776	1	21	UGAUGUUAUUUGUGGUAUAAA	UUUAUGCAACCAAUAACAUUA	Translation	1
aly-miR856-3p	comp23916_c0_seq1	897	917	3.0	16944	1	21	UGAUGUUAUUUGUGGUAUAAA	UUUAUGUUACAAAUGACAUCU	Cleavage	1
aly-miR856-3p	comp25265_c0_seq1	202	220	3.0	13787	1	20	UGAUGUUAUUUGUGGUAUAA	AUAUACCA-AAAUAACAUCA	Cleavage	1
aly-miR856-3p	comp26519_c0_seq1	996	1016	3.0	11858	1	21	UGAUGUUAUUUGUGGUAUAAA	UUUAUAUCAUAUACAACAUCA	Translation	1
aly-miR856-3p	comp28820_c0_seq1	986	1005	3.0	8089	1	20	UGAUGUUAUUUGUGGUAUAA	UUAGACCACCAAUGACAUCG	Translation	1
aly-miR856-3p	comp29456_c1_seq13	645	665	2.5	16238	1	21	UGAUGUUAUUUGUGGUAUAAA	UUUAUAUCAUAAAUAAUAUCU	Cleavage	1
aly-miR856-3p	comp34869_c0_seq3	1156	1176	3.0	10094	1	21	UGAUGUUAUUUGUGGUAUAAA	UUUAUAUGACAAACAGCAUCA	Cleavage	1
aly-miR856-3p	comp35431_c0_seq7	2906	2925	3.0	19193	1	20	UGAUGUUAUUUGUGGUAUAA	UCAUAUCACGAAUGAUAUCA	Cleavage	1
aly-miR856-3p	comp35710_c2_seq2	936	955	2.0	11241	1	20	UGAUGUUAUUUGUGGUAUAA	UUUUACCACGAAUAAUAUCA	Cleavage	1
aly-miR856-3p	comp36124_c0_seq10	395	414	2.5	8819	1	20	UGAUGUUAUUUGUGGUAUAA	UUGUACGUCAAAUAACAUCA	Cleavage	1
aly-miR856-3p	comp36862_c0_seq2	3045	3064	3.0	7936	1	20	UGAUGUUAUUUGUGGUAUAA	AUAUACCACAAGUAUCAUCA	Cleavage	1
aly-miR856-3p	comp6471_c0_seq2	384	403	3.0	6991	1	20	UGAUGUUAUUUGUGGUAUAA	UUGAACAACAAAUAAUAUCA	Cleavage	1
aly-miR856-3p	comp6870_c0_seq1	283	302	2.5	8424	1	20	UGAUGUUAUUUGUGGUAUAA	UUAUACCAUAAGAAACAUCG	Cleavage	1
aly-miR856-3p	comp86136_c0_seq1	446	465	3.0	9034	1	20	UGAUGUUAUUUGUGGUAUAA	UAAUAUUUCAAAUAACAUCA	Cleavage	1
aly-miR856-5p	comp207066_c0_seq1	115	135	3.0	18045	1	21	UAAUUCCACCAAUAACUUCAG	UUGAAGCUCUUGGUGGAGUUG	Cleavage	1
aly-miR856-5p	comp23933_c0_seq1	447	466	3.0	21905	1	20	UAAUUCCACCAAUAACUUCA	UGUGGUUGUUGGAGGAAUUA	Cleavage	1
aly-miR856-5p	comp25051_c0_seq1	486	505	3.0	21245	1	20	UAAUUCCACCAAUAACUUCA	UGGAUUUCUUGGUGGAAUUG	Cleavage	1
aly-miR856-5p	comp29491_c0_seq4	758	779	2.5	17498	1	22	UAAUUCCACCAAUAACUUCAGC	GGUGGAGCUAUUGCUGGAAUUA	Translation	1
aly-miR856-5p	comp33726_c2_seq1	1003	1022	3.0	22794	1	20	UAAUUCCACCAAUAACUUCA	UGAAGCCGUUGGUGGAAUUG	Cleavage	1
aly-miR856-5p	comp338_c0_seq1	133	154	3.0	14724	1	22	UAAUUCCACCAAUAACUUCAGC	GCUGAAGUUGUUGAUGGAUUUA	Translation	1
aly-miR856-5p	comp35359_c0_seq1	1032	1052	3.0	16713	1	21	UAAUUCCACCAAUAACUUCAG	UUGGAAUUAUUGAUGGAGUUA	Translation	1
aly-miR857-5p	comp147380_c0_seq1	296	315	3.0	24979	1	20	AAACUUUCACCAUACAAAAU	AUAUUGUGUGGUGAUAGUUU	Cleavage	1
aly-miR857-5p	comp27196_c0_seq2	1359	1378	3.0	17207	1	20	AAACUUUCACCAUACAAAAU	AUUUUGUAUGGUGUGAGUUC	Cleavage	1
aly-miR857-5p	comp34142_c1_seq10	1063	1082	2.0	15085	1	20	AAACUUUCACCAUACAAAAU	AUUUUGAAUGGUGAAAGUUG	Cleavage	1
aly-miR857-5p	comp34431_c0_seq1	2980	2999	3.0	15.19	1	20	AAACUUUCACCAUACAAAAU	AUUUUGGAUGAUGGAGGUUU	Translation	1
aly-miR857-5p	comp36090_c0_seq4	1313	1333	3.0	15173	1	21	AAACUUUCACCAUACAAAAUA	UAUUUUGAAAGCUGAAAGUUU	Translation	1
aly-miR857-5p	comp37521_c0_seq2	5214	5233	3.0	14525	1	20	AAACUUUCACCAUACAAAAU	AUUUUAUAUUGUCAAAGUUU	Translation	1
aly-miR857-5p	comp3859_c0_seq1	198	217	3.0	15325	1	20	AAACUUUCACCAUACAAAAU	AUUUUCUGUGGUGGGGGUUU	Cleavage	1
aly-miR858-3p	comp13272_c0_seq1	288	308	3.0	22572	1	21	GGUCGAGCAGACAACGAAGAU	AUUUUCGUUGUUUUCUUGGCC	Cleavage	1
aly-miR858-3p	comp21849_c0_seq1	613	632	2.5	17404	1	20	GGUCGAGCAGACAACGAAGA	UCUUCGAUGUUUGCUCGAUU	Cleavage	1
aly-miR858-3p	comp25639_c0_seq2	454	474	2.0	18288	1	21	GGUCGAGCAGACAACGAAGAU	AUCUUCGUCGUCUUCUCGACC	Cleavage	1
aly-miR858-3p	comp32723_c0_seq1	222	241	3.0	13504	1	20	GGUCGAGCAGACAACGAAGA	UCUCCGUUGUCUACUCGAUU	Cleavage	1
aly-miR858-3p	comp33001_c0_seq1	1243	1263	3.0	22445	1	21	GGUCGAGCAGACAACGAAGAU	GUCUUCGUCGUCUUCUUGGCC	Cleavage	1
aly-miR859-3p	comp14604_c0_seq1	47	66	3.0	17099	1	20	UGAUUUUACAAUAGAUAGAU	AUGUAUCUCUUUUAAAAUCA	Translation	1
aly-miR859-3p	comp169657_c0_seq1	377	396	2.5	14325	1	20	UGAUUUUACAAUAGAUAGAU	AUCUUUUUAUUGGAAAAUCA	Cleavage	1
aly-miR859-3p	comp219535_c0_seq1	40	59	2.5	14064	1	20	UGAUUUUACAAUAGAUAGAU	AUCUGUCAAAUGUAAAAUCA	Translation	1
aly-miR859-3p	comp220310_c0_seq1	101	120	3.0	10956	1	20	UGAUUUUACAAUAGAUAGAU	AUGUAUGUAUUGUAAAAUUG	Cleavage	1
aly-miR859-3p	comp24945_c0_seq1	764	783	3.0	4483	1	20	UGAUUUUACAAUAGAUAGAU	AUCUAUUUUUUCUAAGAUCA	Translation	1
aly-miR859-3p	comp26906_c0_seq2	2491	2510	2.5	14513	1	20	UGAUUUUACAAUAGAUAGAU	UUUUAUUUAUUGUAAAAUCG	Cleavage	1
aly-miR859-3p	comp31581_c0_seq1	123	142	3.0	5107	1	20	UGAUUUUACAAUAGAUAGAU	AUCUAUCUACAGAAAAAUCA	Translation	1
aly-miR859-3p	comp32367_c0_seq1	1158	1177	3.0	17688	1	20	UGAUUUUACAAUAGAUAGAU	AUUUAUCUGUUCUAAAAUUG	Translation	1
aly-miR859-3p	comp32652_c0_seq2	677	696	2.0	7086	1	20	UGAUUUUACAAUAGAUAGAU	AUCUCUCAAUUGUAAAAUCA	Cleavage	1
aly-miR859-3p	comp35095_c0_seq11	2744	2763	3.0	19152	1	20	UGAUUUUACAAUAGAUAGAU	GUCUGUCUUUUGUGAAAUUA	Cleavage	1
aly-miR859-3p	comp36332_c0_seq18	2601	2621	3.0	17484	1	21	UGAUUUUACAAUAGAUAGAUA	UAUCUAUUAAUUGCAGAAUCA	Cleavage	1
aly-miR859-3p	comp37072_c0_seq1	4428	4447	3.0	21624	1	20	UGAUUUUACAAUAGAUAGAU	AACUAUCUUUUGUAAGAUUA	Cleavage	1
aly-miR859-3p	comp67833_c0_seq1	197	216	2.5	16275	1	20	UGAUUUUACAAUAGAUAGAU	AUUUAUCUUUUGUAAAAUCC	Cleavage	1
aly-miR859-5p	comp161630_c0_seq1	422	441	3.0	22492	1	20	UCUCUCCGUUGUAAAAUCAA	UCGAUAUUGCAACGGAGGGA	Cleavage	1
aly-miR859-5p	comp31756_c0_seq1	664	683	2.5	21.99	1	20	UCUCUCCGUUGUAAAAUCAA	UUGUUUAUACAAUGGAGAGA	Cleavage	1
aly-miR860-3p	comp18480_c0_seq1	147	167	3.0	18815	1	21	UCAAUAGAUUGGACUAUAUAU	AAAUAUGGUAUAAUCUAUUGA	Cleavage	1
aly-miR860-3p	comp21507_c0_seq2	759	778	3.0	16087	1	20	UCAAUAGAUUGGACUAUAUA	UAUAUACUUCAAUCUCUUGA	Cleavage	1
aly-miR860-3p	comp25904_c0_seq1	683	703	3.0	20045	1	21	UCAAUAGAUUGGACUAUAUAU	GUAUAAAGUCCAGGCUAUUGG	Cleavage	1
aly-miR860-3p	comp30249_c0_seq3	1313	1332	3.0	17708	1	20	UCAAUAGAUUGGACUAUAUA	UGUAUAGUUCGGUUUGUUGA	Cleavage	1
aly-miR860-3p	comp36741_c0_seq21	35	55	3.0	10552	1	21	UCAAUAGAUUGGACUAUAUAU	ACAUAUAUUCCAAUUUGUUGA	Cleavage	1
aly-miR860-3p	comp76585_c0_seq1	54	74	3.0	7757	1	21	UCAAUAGAUUGGACUAUAUAU	AUAUAUGGUCUCAUUUAUUGG	Translation	1
aly-miR860-5p	comp11217_c0_seq1	1491	1510	3.0	13115	1	20	AUAUAGUCCAAUCUAUUGAA	UGCAAAAGAAUGGACUAUAU	Translation	1
aly-miR860-5p	comp200432_c0_seq1	71	90	3.0	18404	1	20	AUAUAGUCCAAUCUAUUGAA	UUCAGUAGACUAGAUUAUAU	Translation	1
aly-miR860-5p	comp31481_c0_seq1	344	363	2.5	15579	1	20	AUAUAGUCCAAUCUAUUGAA	UUCAACAGAUUGGACUCUAU	Cleavage	1
aly-miR861-3p	comp16597_c0_seq1	546	565	3.0	20528	1	20	GAUGGAUAUAUCUUCAAGAA	UUCUUGGAGGGAUAUCUGUC	Translation	1
aly-miR861-3p	comp17351_c0_seq1	101	120	3.0	17107	1	20	GAUGGAUAUAUCUUCAAGAA	AUUUUGAGGAUAUAUUUAUC	Cleavage	1
aly-miR861-3p	comp18293_c0_seq1	14	33	3.0	5793	1	20	GAUGGAUAUAUCUUCAAGAA	UUUUUGAAGAUAAAUACAUC	Cleavage	1
aly-miR861-3p	comp191489_c0_seq1	143	162	3.0	20888	1	20	GAUGGAUAUAUCUUCAAGAA	UUUUUGACAAUAUAUCCAUU	Cleavage	1
aly-miR861-3p	comp202734_c0_seq1	193	212	3.0	20472	1	20	GAUGGAUAUAUCUUCAAGAA	UUCUUGAGCAUAUAUGCAUC	Cleavage	1
aly-miR861-3p	comp2222_c0_seq1	716	736	3.0	12159	1	21	GAUGGAUAUAUCUUCAAGAAC	GUACUUGAUAAUAUAUCCAUC	Cleavage	1
aly-miR861-3p	comp25946_c0_seq1	900	919	3.0	7809	1	20	GAUGGAUAUAUCUUCAAGAA	UUCUUGACCAUAUAUCCAUG	Cleavage	1
aly-miR861-3p	comp26398_c0_seq1	96	115	3.0	22601	1	20	GAUGGAUAUAUCUUCAAGAA	UUCUUGCAGAAAUAUCUAUU	Translation	1
aly-miR861-3p	comp27101_c0_seq5	1618	1637	2.5	10631	1	20	GAUGGAUAUAUCUUCAAGAA	UUCUUGAUGUUAUAUUCAUC	Translation	1
aly-miR861-3p	comp27137_c0_seq2	293	312	2.5	18407	1	20	GAUGGAUAUAUCUUCAAGAA	UUUUGGAAGAUAUAUUCAUU	Cleavage	1
aly-miR861-3p	comp29671_c0_seq1	1794	1813	3.0	16713	1	20	GAUGGAUAUAUCUUCAAGAA	UUCUUGAAGAUAACUCUAUC	Cleavage	1
aly-miR861-3p	comp29810_c0_seq7	2030	2049	3.0	12952	1	20	GAUGGAUAUAUCUUCAAGAA	UUCAAGAAGAAAUAUCCAUC	Translation	1
aly-miR861-3p	comp31717_c0_seq9	733	752	3.0	12119	1	20	GAUGGAUAUAUCUUCAAGAA	UUCUAGAAGAUGAAUCUAUC	Cleavage	1
aly-miR861-3p	comp335994_c0_seq1	104	123	3.0	10492	1	20	GAUGGAUAUAUCUUCAAGAA	UUCUUGAAAAUGUUUCCAUC	Cleavage	1
aly-miR861-3p	comp6574_c0_seq1	129	148	3.0	11358	1	20	GAUGGAUAUAUCUUCAAGAA	UUUUUGAAGAAAUAUCCAGC	Translation	1
aly-miR861-5p	comp13831_c0_seq1	503	522	3.0	11893	1	20	GUUUGGAGAAAUAUGCAUCA	UGAUAUAUCUUUCUUCAAAC	Cleavage	1
aly-miR861-5p	comp15445_c0_seq1	319	338	3.0	15721	1	20	GUUUGGAGAAAUAUGCAUCA	UGAUGCAUAUGUCCCCAAAU	Translation	1
aly-miR861-5p	comp187697_c0_seq1	114	134	3.0	14893	1	21	GUUUGGAGAAAUAUGCAUCAU	AUGAGGCAUAUUUGUCCAAAA	Cleavage	1
aly-miR861-5p	comp26177_c0_seq1	299	318	3.0	11537	1	20	GUUUGGAGAAAUAUGCAUCA	ACAUGCAUAUUUCUCCAAAG	Cleavage	1
aly-miR861-5p	comp34520_c0_seq2	717	736	3.0	14508	1	20	GUUUGGAGAAAUAUGCAUCA	UUGUGCAUGAUUCUCCAAAC	Translation	1
aly-miR861-5p	comp6527_c0_seq2	547	567	3.0	19377	1	21	GUUUGGAGAAAUAUGCAUCAU	AUGGUGGAUGUUUCUUCAAGC	Cleavage	1
aly-miR862-3p	comp31481_c0_seq1	1270	1290	3.0	19888	1	21	ACAUGCUGGAUCUACUUGAAG	CUUCAAGUGAAUCCAGCAAGU	Cleavage	1
aly-miR862-3p	comp32653_c0_seq3	869	889	3.0	19825	1	21	ACAUGCUGGAUCUACUUGAAG	UUUCAAGAAGAUUCAGUAUGC	Cleavage	1
aly-miR862-3p	comp35156_c0_seq3	743	764	3.0	16961	1	21	ACAUGCUG-GAUCUACUUGAAG	CCUCAAGUAGAUCACAGCAUGC	Translation	1
aly-miR862-5p	comp34762_c0_seq2	1704	1724	3.0	18.76	1	21	UCCAAUAGGUCUAGCAUGUGC	GAGCGAGCUAGACCUAUUGGA	Cleavage	1
aly-miR862-5p	comp34827_c0_seq2	2192	2210	3.0	14033	1	20	UCCAAUAGGUCUAGCAUGUG	UGCAUGCUA-ACCUAUUGGA	Translation	1
aly-miR868-3p	comp194686_c0_seq1	309	329	2.5	9766	1	21	CUUCUUAAGUGCUGAUAAUGU	ACAUCAUCAGAAUUUAAGAAG	Translation	1
aly-miR868-3p	comp25461_c0_seq1	207	227	3.0	15117	1	21	CUUCUUAAGUGCUGAUAAUGU	ACAUUAUAAGAGCUUGAGAAG	Translation	1
aly-miR868-3p	comp35066_c1_seq1	1973	1993	3.0	12168	1	21	CUUCUUAAGUGCUGAUAAUGU	ACAUUAUCACCAUUUUAGAAG	Cleavage	1
aly-miR868-5p	comp26149_c0_seq1	1411	1432	2.5	22718	1	22	CUUUCUCGGCACUUGAGGAUGU	ACAUCCUCAAAAGUCGAGAAAG	Translation	1
aly-miR868-5p	comp30562_c0_seq1	392	411	3.0	21419	1	20	CUUUCUCGGCACUUGAGGAU	AUUCCCAAGUGUUGGGAAAG	Cleavage	1
aly-miR868-5p	comp36070_c0_seq1	331	352	2.0	22598	1	22	CUUUCUCGGCACUUGAGGAUGU	GCAUCUUCAAAUGCUGAGAAAG	Cleavage	1
aly-miR868-5p	comp36884_c0_seq1	4234	4254	3.0	13292	1	21	CUUUCUCGGCACUUGAGGAUG	UAUCCUCAAGAUUUGAGAAAG	Translation	1
aly-miR869-3p	comp13536_c0_seq1	329	348	2.5	20.73	1	20	CCUGGGUUUGAGAUAAUUGA	UUAAUUAUCUUGAGCCUAGG	Cleavage	1
aly-miR869-3p	comp139414_c0_seq1	99	118	3.0	12454	1	20	CCUGGGUUUGAGAUAAUUGA	GCAAUUAUCUUGAACCCAGA	Cleavage	1
aly-miR869-3p	comp22901_c0_seq2	772	791	3.0	15686	1	20	CCUGGGUUUGAGAUAAUUGA	UUGAUUAUCUCAAGCCUAGA	Cleavage	1
aly-miR869-3p	comp27080_c0_seq4	1132	1152	3.0	24656	1	21	CCUGGGUUUGAGAUAAUUGAC	GUCAAUUUUUUUAAAUUCAGG	Cleavage	1
aly-miR869-3p	comp28903_c0_seq2	1202	1221	3.0	13358	1	20	CCUGGGUUUGAGAUAAUUGA	UCCAUAAUUUCAAAUCCAGG	Cleavage	1
aly-miR869-3p	comp29634_c0_seq1	1222	1241	2.0	11238	1	20	CCUGGGUUUGAGAUAAUUGA	UCAACUAACUCAAACCCAGG	Cleavage	1
aly-miR869-3p	comp31036_c0_seq4	2287	2306	2.5	16091	1	20	CCUGGGUUUGAGAUAAUUGA	UCAAAUAUCUGAAACUCAGG	Translation	1
aly-miR869-3p	comp35173_c0_seq24	1627	1647	3.0	12422	1	21	CCUGGGUUUGAGAUAAUUGAC	GUCAGUUAGCACAAACUCAGG	Translation	1
aly-miR869-3p	comp35986_c0_seq2	1420	1439	3.0	14816	1	20	CCUGGGUUUGAGAUAAUUGA	UUAAUUGUCUCAAGUCCAGC	Cleavage	1
aly-miR869-3p	comp36817_c0_seq1	1310	1330	2.5	12798	1	21	CCUGGGUUUGAGAUAAUUGAC	GACAAGUAUUUCAAACCCAGG	Cleavage	1
aly-miR869-5p	comp140606_c0_seq1	41	61	3.0	12862	1	21	CACUUAUCUCAACCCUAGUGA	UUACUAGGGGAGAGGUAAGUG	Translation	1
aly-miR869-5p	comp221917_c0_seq1	52	71	2.5	23046	1	20	CACUUAUCUCAACCCUAGUG	CAUUGGGGAUGGGAUAAGUG	Cleavage	1
aqc-miR159	comp22503_c0_seq1	444	463	3.0	15498	1	20	UUUGGACUGAAGGGAGCUCU	AUAGCUUCUUUCAGUCCAAU	Cleavage	1
aqc-miR159	comp31276_c0_seq1	2171	2190	3.0	9596	1	20	UUUGGACUGAAGGGAGCUCU	AGGGUUCUCUUUUGUCCAAA	Cleavage	1
aqc-miR159	comp36782_c0_seq5	242	262	3.0	13286	1	21	UUUGGACUGAAGGGAGCUCUA	UAGGGCUCCUUCCCGUCCAAA	Translation	1
aqc-miR167	comp14345_c0_seq1	235	254	3.0	19388	1	20	UCAAGCUGCCAGCAUGAUCU	AGAUUAUGCUUGCGGUUUGG	Translation	1
aqc-miR167	comp20014_c0_seq1	424	443	3.0	16.17	1	20	UCAAGCUGCCAGCAUGAUCU	AUGUCAUUUUGGCAGCUUGA	Cleavage	1
aqc-miR167	comp227817_c0_seq1	276	295	3.0	12272	1	20	UCAAGCUGCCAGCAUGAUCU	AUAUCAAUCUGGCAGCUUGA	Cleavage	1
aqc-miR167	comp23832_c0_seq1	173	192	3.0	14343	1	20	UCAAGCUGCCAGCAUGAUCU	AGGUUAUUAUGGCAGCUUGA	Cleavage	1
aqc-miR167	comp23893_c0_seq1	1401	1419	3.0	13425	1	20	UCAAGCUGCCAGCAUGAUCU	AGAUCAUGCUGA-AGCUUGA	Translation	1
aqc-miR167	comp28507_c0_seq1	2552	2571	2.0	20803	1	20	UCAAGCUGCCAGCAUGAUCU	AGAUCAGGCUGGCAGCUUGU	Cleavage	1
aqc-miR167	comp308172_c0_seq1	43	62	2.5	20148	1	20	UCAAGCUGCCAGCAUGAUCU	AGAUUAUGCUUGCAGUUUGG	Translation	1
aqc-miR167	comp31183_c0_seq1	422	441	3.0	22469	1	19	UCAAGCUGC-CAGCAUGAUC	GAGCAUGCUGUGCAGCUUGA	Translation	1
aqc-miR167	comp32094_c2_seq2	235	254	3.0	21161	1	19	UCAAGCUGCCAGC-AUGAUC	CAUCAUUGCUGGCAGCUUGA	Cleavage	1
aqc-miR167	comp327208_c0_seq1	31	50	3.0	19792	1	20	UCAAGCUGCCAGCAUGAUCU	AUAGCAUGCUCGCAGCUUGA	Translation	1
aqc-miR167	comp34994_c0_seq1	2491	2510	3.0	15332	1	20	UCAAGCUGCCAGCAUGAUCU	AUAUCAUGUUGGCUGCUUGA	Cleavage	1
aqc-miR167	comp37194_c1_seq6	1651	1671	3.0	22521	1	21	UCAAGCUGCCAGCAUGAUCUA	UAUGUGGUGCUGGCAGCUUGA	Cleavage	1
aqc-miR171c	comp247350_c0_seq1	78	97	3.0	15906	1	20	UAAUUGAACCGCACUAAUAU	AUCUUAUUGAGGUUCAAUUA	Translation	1
aqc-miR171e	comp20942_c0_seq1	114	133	3.0	15153	1	20	UGAAUGAACCGAGCCAACAU	UUGUUGGCUAGGUUUGUUCA	Translation	1
aqc-miR171e	comp21447_c0_seq1	529	549	3.0	23356	1	21	UGAAUGAACCGAGCCAACAUC	GAUGAGGGUUUGGUUCAUUCA	Cleavage	1
aqc-miR171e	comp215946_c0_seq1	93	112	3.0	21712	1	20	UGAAUGAACCGAGCCAACAU	AUGUUGGCUUGGGUCGUUCU	Cleavage	1
aqc-miR171e	comp64756_c0_seq1	73	93	3.0	16564	1	21	UGAAUGAACCGAGCCAACAUC	GGUUUUGGCUUGGUUCGUUUA	Cleavage	1
aqc-miR171f	comp358679_c0_seq1	207	227	3.0	15771	1	21	UAAUUGAGCCGUGCCAAUAUC	GAUAUUGGGCUGGCUUAAUUA	Cleavage	1
aqc-miR408	comp21698_c0_seq1	179	198	2.5	16574	1	20	UGCUCUGCCUCAUCCUUGUC	UACAAGGAUGAGGCAGAGAA	Cleavage	1
aqc-miR408	comp25272_c0_seq4	522	542	3.0	21763	1	21	UGCUCUGCCUCAUCCUUGUCU	AGAGAGGGAUGGUGCAGAGCA	Translation	1
aqc-miR408	comp25631_c0_seq1	155	175	3.0	12594	1	21	UGCUCUGCCUCAUCCUUGUCU	AGAAAAGAAUGAGACAGAGCA	Cleavage	1
aqc-miR408	comp26412_c0_seq1	479	498	2.5	18697	1	20	UGCUCUGCCUCAUCCUUGUC	GAAAAGGAUGAUGCAGGGCA	Translation	1
aqc-miR408	comp29665_c0_seq1	1494	1514	3.0	17917	1	21	UGCUCUGCCUCAUCCUUGUCU	GGACAAGGGAGAGAUAGAGCA	Cleavage	1
aqc-miR408	comp34504_c0_seq1	2372	2392	3.0	19769	1	21	UGCUCUGCCUCAUCCUUGUCU	AGACAUGGCUGAGGCAGAGCU	Cleavage	1
aqc-miR408	comp34653_c0_seq14	1797	1817	3.0	15959	1	21	UGCUCUGCCUCAUCCUUGUCU	GGGCAAGGAAGAGACAGAGCG	Cleavage	1
aqc-miR408	comp35464_c0_seq1	2489	2508	2.5	21961	1	20	UGCUCUGCCUCAUCCUUGUC	AACAAGGAGGAGGCAGAGUA	Cleavage	1
aqc-miR408	comp36606_c0_seq2	1103	1123	3.0	16871	1	21	UGCUCUGCCUCAUCCUUGUCU	GGACAAGGAUGAGGAAGAGUC	Cleavage	1
aqc-miR477d	comp24410_c0_seq1	130	149	2.5	16096	1	20	CUCUUCUUCAAAGGCUUCUA	UAGAAGUUUUUAAAGAAGGG	Translation	1
aqc-miR477d	comp25900_c0_seq2	2093	2112	3.0	16.15	1	20	CUCUUCUUCAAAGGCUUCUA	UAGAAGGCUUAGAAGAAGAU	Translation	1
aqc-miR477d	comp27523_c0_seq1	1306	1325	2.5	14638	1	20	CUCUUCUUCAAAGGCUUCUA	UAGAAGUUGUUGAAGAAGGG	Cleavage	1
aqc-miR477d	comp28024_c0_seq1	954	973	3.0	19.66	1	20	CUCUUCUUCAAAGGCUUCUA	UGCAAGACUUUGAAGAAGGG	Cleavage	1
aqc-miR477d	comp28753_c1_seq7	1066	1085	3.0	12449	1	20	CUCUUCUUCAAAGGCUUCUA	UAGAAUCCUUUCAAGAAGAA	Translation	1
aqc-miR477d	comp28946_c0_seq1	635	654	3.0	20974	1	20	CUCUUCUUCAAAGGCUUCUA	AAGAAGCCCAUGAAGAAGAG	Translation	1
aqc-miR477d	comp29447_c0_seq3	1522	1541	3.0	15803	1	20	CUCUUCUUCAAAGGCUUCUA	UGGAGGGGUUUGAAGAAGAG	Cleavage	1
aqc-miR477d	comp29600_c0_seq4	11	30	3.0	8.25	1	20	CUCUUCUUCAAAGGCUUCUA	UAGAAACCAGUGAAGAAGAG	Translation	1
aqc-miR477d	comp29741_c0_seq7	892	911	3.0	20591	1	20	CUCUUCUUCAAAGGCUUCUA	GAGAAGCCGUUGAAGAAGAC	Cleavage	1
aqc-miR477d	comp34841_c0_seq1	987	1006	2.0	19487	1	20	CUCUUCUUCAAAGGCUUCUA	UUGGAGCUUUUGAAGAAGAG	Cleavage	1
aqc-miR477d	comp367537_c0_seq1	234	253	3.0	13968	1	20	CUCUUCUUCAAAGGCUUCUA	UAGAUGCUUUUGAAGAAGGU	Cleavage	1
aqc-miR477d	comp37174_c0_seq1	1549	1568	3.0	18312	1	20	CUCUUCUUCAAAGGCUUCUA	UAAGAGCUUUUGAAGAAGAU	Cleavage	1
aqc-miR477d	comp74369_c0_seq1	2013	2032	2.5	5183	1	20	CUCUUCUUCAAAGGCUUCUA	UAGAAGCAUUUGAGGAAGAA	Cleavage	1
aqc-miR477d	comp86_c0_seq1	2	21	3.0	9296	1	20	CUCUUCUUCAAAGGCUUCUA	GAGAAGUUUUUGAGGAGGAG	Cleavage	1
aqc-miR477d	comp89495_c0_seq1	609	628	3.0	21914	1	20	CUCUUCUUCAAAGGCUUCUA	UAGAAGCUGUAGAAGAAGGG	Translation	1
aqc-miR477d	comp91824_c0_seq1	66	85	2.5	20311	1	20	CUCUUCUUCAAAGGCUUCUA	UAUAGGCCUUUGCAGAAGAG	Cleavage	1
aqc-miR477e	comp13471_c0_seq1	333	352	2.5	10141	1	20	CUCUCCCUCAAGGGCUUCUA	AAGAAGCUCAUGAGGGAGAG	Translation	1
aqc-miR477f	comp13082_c0_seq1	183	202	3.0	23.45	1	20	CUCUCCUUCAAAGGCUUCUA	UGGAAGGCUUUAAAGGGGAG	Translation	1
aqc-miR477f	comp136915_c0_seq1	24	43	3.0	13.4	1	20	CUCUCCUUCAAAGGCUUCUA	UAGAACAUUUUGAAGGGGAG	Cleavage	1
aqc-miR477f	comp28819_c0_seq1	929	948	2.5	21528	1	20	CUCUCCUUCAAAGGCUUCUA	UGGAGGCUGUUGAAGGAGAG	Cleavage	1
aqc-miR477f	comp29913_c0_seq1	1626	1645	2.5	20386	1	20	CUCUCCUUCAAAGGCUUCUA	GAAAAGCCUUUGGAGGAGAG	Cleavage	1
aqc-miR477f	comp31333_c0_seq6	2663	2682	3.0	10972	1	20	CUCUCCUUCAAAGGCUUCUA	UAGAUACCAUUGAAGGAGAG	Cleavage	1
aqc-miR477f	comp33483_c1_seq3	854	873	2.5	14839	1	20	CUCUCCUUCAAAGGCUUCUA	UAUAAGUCUUUGAAGGAGAU	Cleavage	1
aqc-miR477f	comp36442_c1_seq2	2768	2787	2.5	13684	1	19	CUCUCCUUCAAAGGC-UUCU	AGAGUGCCUUUGAAGGAGAG	Cleavage	1
aqc-miR477f	comp37218_c0_seq2	2363	2382	3.0	14998	1	20	CUCUCCUUCAAAGGCUUCUA	CAGAAGCCUUUGAGGGAGCG	Cleavage	1
aqc-miR477g	comp107364_c0_seq1	80	98	3.0	17031	1	20	CUCUCCCUCAAGUUCUUCUA	UAGAA-AAGUUGAGGGAGAG	Cleavage	1
aqc-miR477g	comp112954_c0_seq1	341	360	3.0	10217	1	20	CUCUCCCUCAAGUUCUUCUA	GAGAGGGAGUUGAGGGAGAG	Cleavage	1
aqc-miR477g	comp180358_c0_seq1	210	229	3.0	24.44	1	20	CUCUCCCUCAAGUUCUUCUA	UGUAAGAACUCGAGGGGGAG	Translation	1
aqc-miR477g	comp22922_c0_seq2	960	979	3.0	4102	1	20	CUCUCCCUCAAGUUCUUCUA	UAGAAGAGAUAGAGGGGGAG	Translation	1
aqc-miR477g	comp26653_c0_seq2	728	747	3.0	16131	1	20	CUCUCCCUCAAGUUCUUCUA	UGGAGGGGCUUGAGGGAGAA	Cleavage	1
aqc-miR477g	comp30760_c0_seq1	1728	1747	3.0	20349	1	20	CUCUCCCUCAAGUUCUUCUA	UGGAAGAAGUUGAUGGAGAG	Cleavage	1
aqc-miR477g	comp33345_c0_seq3	2431	2450	3.0	14975	1	20	CUCUCCCUCAAGUUCUUCUA	UAAGAGAACUUGAGGAAGAG	Cleavage	1
aqc-miR477g	comp36210_c0_seq1	3208	3227	1.0	21.14	1	20	CUCUCCCUCAAGUUCUUCUA	UUGAAGAACUUGAGGGAGAG	Cleavage	1
aqc-miR477g	comp3830_c0_seq1	485	504	3.0	8017	1	20	CUCUCCCUCAAGUUCUUCUA	GAAAAAAACUUGAGGGAGAG	Cleavage	1
aqc-miR477g	comp399914_c0_seq1	169	188	3.0	7098	1	20	CUCUCCCUCAAGUUCUUCUA	GAGAGAAAUUUGAGGGAGAG	Cleavage	1
aqc-miR477g	comp4667_c0_seq1	354	373	3.0	17641	1	19	CUCUCCCUCA-AGUUCUUCU	AGGAGAACUCUGAGGGAGGG	Translation	1
aqc-miR482a	comp29731_c0_seq1	1178	1197	3.0	23388	1	20	UCUUGCCGACUCCUCCCAUA	UAUGGGAGUGGUCAGCAAGA	Cleavage	1
aqc-miR482a	comp31776_c0_seq8	341	362	2.0	22081	1	22	UCUUGCCGACUCCUCCCAUACC	GGUAAAGGAGGAGUCGGCAAGA	Cleavage	1
aqc-miR482a	comp36535_c0_seq3	624	645	2.0	13233	1	22	UCUUGCCGACUCCUCCCAUACC	GGUAUGGCAGGAGUAGGCAAGA	Cleavage	1
aqc-miR482a	comp5656_c0_seq1	123	144	3.0	18267	1	22	UCUUGCCGACUCCUCCCAUACC	GGUAUGGGAGGACUCGGUAAAA	Translation	1
aqc-miR482a	comp82497_c0_seq1	84	105	2.0	18353	1	22	UCUUGCCGACUCCUCCCAUACC	GGUAUGGGGGGACUCGGUAAGA	Translation	1
aqc-miR529	comp117292_c0_seq1	681	699	3.0	21376	1	20	AGAAGAGAGAGAGCACAACC	GGUU-UGCUCUCUCUUUUUU	Cleavage	1
aqc-miR529	comp161028_c0_seq1	144	163	3.0	15.8	1	20	AGAAGAGAGAGAGCACAACC	GUUUGGGUUCUCUUUCUUCU	Cleavage	1
aqc-miR529	comp17848_c0_seq1	491	510	3.0	12345	1	20	AGAAGAGAGAGAGCACAACC	GGUUGUGCUCUUUUUUCUCU	Cleavage	1
aqc-miR529	comp27927_c0_seq1	1291	1311	3.0	24461	1	21	AGAAGAGAGAGAGCACAACCC	GGGUUGUUCCCUUUCUCUUUU	Cleavage	1
aqc-miR529	comp28449_c0_seq1	1242	1261	3.0	10874	1	20	AGAAGAGAGAGAGCACAACC	GUUUUUGCUCUCUUUCUUUU	Cleavage	1
aqc-miR529	comp327693_c0_seq1	36	55	3.0	10951	1	20	AGAAGAGAGAGAGCACAACC	GCUUGUGCUUUUUUUUUUCU	Cleavage	1
aqc-miR529	comp36929_c0_seq3	3865	3885	3.0	20.99	1	21	AGAAGAGAGAGAGCACAACCC	GGGUUGAGCUCUUAUUCUUCU	Cleavage	1
aqc-miR529	comp37655_c0_seq1	1168	1188	3.0	19665	1	21	AGAAGAGAGAGAGCACAACCC	GGGUUGUGUUUUUUUUUUUUU	Cleavage	1
aqc-miR530	comp27602_c0_seq2	1169	1188	3.0	23539	1	20	UGCAUUUGCACCUGCAUCUC	GAGAUGCAGGUGUAAAUCCC	Cleavage	1
aqc-miR530	comp30131_c0_seq1	1111	1130	3.0	16225	1	20	UGCAUUUGCACCUGCAUCUC	GAAAUGCAGGUGUAAAUACA	Cleavage	1
aqc-miR530	comp32067_c0_seq3	1237	1256	3.0	19015	1	20	UGCAUUUGCACCUGCAUCUC	GAGAUUCAGCUGUAAGUGCA	Translation	1
aqc-miR530	comp35868_c0_seq2	6186	6205	3.0	23081	1	20	UGCAUUUGCACCUGCAUCUC	GAGAUGCAGCUUCAGAUGUA	Translation	1
aqc-miR530	comp35920_c0_seq6	1288	1307	3.0	18234	1	20	UGCAUUUGCACCUGCAUCUC	GAAAUGCAAAUGCAAAUGCA	Translation	1
aqc-miR530	comp37247_c0_seq6	1628	1647	3.0	20553	1	20	UGCAUUUGCACCUGCAUCUC	GGGAUGUGGAUGCAGAUGCA	Translation	1
aqu-miR-2014-3p	comp29071_c0_seq1	652	672	2.5	16705	1	21	UGCCAAACAAGUCCGAUCUAC	GUAGAACGGAUUUUUUUGGCA	Cleavage	1
aqu-miR-2015-3p	comp20793_c0_seq1	506	526	3.0	15982	1	21	ACCUCUCCAUCAUGCAUGACA	UCUCAUGAAUCAUGGAGAGGU	Translation	1
aqu-miR-2015-3p	comp36306_c0_seq3	250	270	3.0	18706	1	21	ACCUCUCCAUCAUGCAUGACA	UGUAAUGCAUGACAGAGAGGU	Translation	1
aqu-miR-2015-5p	comp14449_c0_seq1	69	88	2.0	7944	1	20	UCAUGUAUUGUGGAGGGGAG	CUCACCUCCACAAUAUGUGA	Cleavage	1
aqu-miR-2015-5p	comp28091_c0_seq1	1304	1323	3.0	7927	1	20	UCAUGUAUUGUGGAGGGGAG	CUCUCCUUCACAGUACAUAA	Cleavage	1
aqu-miR-2015-5p	comp28724_c0_seq1	1481	1501	3.0	9365	1	21	UCAUGUAUUGUGGAGGGGAGA	UCUCUGUUCCACAAUGUAUGA	Cleavage	1
aqu-miR-2015-5p	comp347002_c0_seq1	57	77	3.0	15758	1	21	UCAUGUAUUGUGGAGGGGAGA	UCUCUCCUGUACUAUACAUGA	Translation	1
aqu-miR-2015-5p	comp36693_c0_seq2	1740	1760	3.0	12981	1	21	UCAUGUAUUGUGGAGGGGAGA	UCUAUCCUCCGGAAUACAUGA	Translation	1
aqu-miR-2015-5p	comp37107_c0_seq2	4456	4476	3.0	11404	1	21	UCAUGUAUUGUGGAGGGGAGA	UCUCUUCUUCAUAAUAUGUGA	Cleavage	1
aqu-miR-2015-5p	comp48734_c0_seq1	550	569	2.5	12.54	1	20	UCAUGUAUUGUGGAGGGGAG	CUUCCCUCCGGGAUACAUGA	Translation	1
aqu-miR-2016-3p	comp134025_c0_seq1	59	80	3.0	12117	1	22	UGCUGUCCAGUCUUAAUCUACA	UGUAGAUUAAAGCUUGACGGCA	Cleavage	1
aqu-miR-2016-3p	comp3292_c0_seq1	121	142	3.0	24385	1	22	UGCUGUCCAGUCUUAAUCUACA	UUUGGGUUGAGACCGGAUAGCA	Translation	1
aqu-miR-2016-3p	comp34591_c0_seq4	2963	2984	3.0	19426	1	22	UGCUGUCCAGUCUUAAUCUACA	UUUGGAUUAAGACGAGACGGCA	Translation	1
aqu-miR-2016-5p	comp27792_c0_seq2	1054	1074	3.0	14009	1	21	UAGAUUGGGCUUGGUCGGCAG	CUGCCGCCCAAGACCAAUCUC	Translation	1
aqu-miR-2017-3p	comp36810_c0_seq2	7803	7822	3.0	19564	1	20	UACCUGUGCACCUGUGUGCC	GGCAAGCAGCUGCACAGGUG	Translation	1
aqu-miR-2017-5p	comp34585_c0_seq8	2118	2137	2.5	14843	1	20	AGUACACGGGGUAUGGGUAG	CUGUCUAUACUUCGUGUACU	Cleavage	1
aqu-miR-2018-5p	comp24453_c0_seq2	1801	1820	3.0	13945	1	20	UGUCGGAGCCGGAGGUUCCG	GAGAACCUCCGGCUUUGACA	Cleavage	1
aqu-miR-2018-5p	comp33470_c0_seq3	1804	1825	3.0	12806	1	22	UGUCGGAGCCGGAGGUUCCGGA	UAUGCAUCCUCUGGCUCCGACA	Cleavage	1
aqu-miR-2019-3p	comp29854_c0_seq2	354	373	2.0	24245	1	20	CACGGUAGCUUGCUCACUUA	GAAGAGAGCAAGCUACCGUG	Cleavage	1
aqu-miR-2019-3p	comp34104_c0_seq1	1476	1496	3.0	14942	1	21	CACGGUAGCUUGCUCACUUAG	UUGAGUGAACAAGCUGCCGUA	Cleavage	1
aqu-miR-2019-5p	comp33380_c0_seq5	1775	1794	2.5	13051	1	20	AAAGUGAUCGGGUUGCCGUC	GCUGGCAACCUGAUUACUUU	Cleavage	1
aqu-miR-2019-5p	comp35848_c0_seq15	1579	1600	3.0	13.25	1	22	AAAGUGAUCGGGUUGCCGUCUG	UGGACGGCAACCCUAUCAUUCU	Translation	1
aqu-miR-2020-5p	comp178812_c0_seq1	140	159	3.0	6135	1	20	UGGGUAGUGUGUCUUUUCGG	CCCAAAAAGCACACUAUCCA	Cleavage	1
aqu-miR-2020-5p	comp20342_c0_seq1	37	56	2.5	6572	1	20	UGGGUAGUGUGUCUUUUCGG	CCGAAAAGAAACAUUAUCUA	Translation	1
aqu-miR-2020-5p	comp389137_c0_seq1	71	90	3.0	1056	1	20	UGGGUAGUGUGUCUUUUCGG	CUUAAAACACACACUACUCA	Cleavage	1
aqu-miR-2021-3p	comp146895_c0_seq1	254	273	3.0	11739	1	20	UGGUGGUCGGUGUUUCGUGG	CCACGAACCUCCAACCACCA	Translation	1
aqu-miR-2021-3p	comp24543_c0_seq1	522	541	3.0	17.54	1	20	UGGUGGUCGGUGUUUCGUGG	CCACGAAAGGCUGACCACCU	Cleavage	1
aqu-miR-2021-3p	comp29974_c0_seq1	461	480	3.0	22624	1	20	UGGUGGUCGGUGUUUCGUGG	UUGUGGAACAUCGACCACCA	Cleavage	1
aqu-miR-2021-3p	comp31908_c0_seq1	1735	1755	3.0	16484	1	21	UGGUGGUCGGUGUUUCGUGGA	UCCAUGAACCACUGACCAUCG	Cleavage	1
ata-miR169	comp36672_c0_seq3	3366	3386	3.0	19681	1	21	UAGCCAAGGAUGAAUUGCCAG	CUGGCACUGCAUACUUGGCUA	Translation	1
ata-miR169	comp37141_c0_seq1	6451	6470	3.0	15868	1	20	UAGCCAAGGAUGAAUUGCCA	UGGUAAUUUAUCCUCGGCUG	Cleavage	1
ath-miR156a	comp11273_c0_seq1	748	767	3.0	11896	1	20	UGACAGAAGAGAGUGAGCAC	CUGCUCAUGCUUUUCUGUCA	Cleavage	1
ath-miR156a	comp14844_c0_seq1	474	493	3.0	15434	1	20	UGACAGAAGAGAGUGAGCAC	GUGUGCCCUUUCUUCUGUCA	Cleavage	1
ath-miR156a	comp161028_c0_seq1	148	167	3.0	16102	1	20	UGACAGAAGAGAGUGAGCAC	GGGUUCUCUUUCUUCUGUCA	Cleavage	1
ath-miR156a	comp25217_c0_seq1	766	785	2.0	13085	1	20	UGACAGAAGAGAGUGAGCAC	AUGCUCUCUCUCUUCUGUCA	Cleavage	1
ath-miR156a	comp27458_c0_seq1	1450	1469	3.0	10713	1	20	UGACAGAAGAGAGUGAGCAC	AUGCGCAUUCUCUUCUGUUA	Cleavage	1
ath-miR156a	comp28683_c0_seq5	1681	1700	1.5	15185	1	20	UGACAGAAGAGAGUGAGCAC	UUGCUUACUCUCUUCUGUCA	Cleavage	1
ath-miR156a	comp29760_c0_seq2	1739	1758	3.0	14.34	1	20	UGACAGAAGAGAGUGAGCAC	AUGCUUACUCUCUUCUAUCA	Cleavage	1
ath-miR156a	comp29995_c0_seq1	1254	1273	1.0	15162	1	20	UGACAGAAGAGAGUGAGCAC	GUGCUCUCUCUCUUCUGUCA	Cleavage	1
ath-miR156a	comp30770_c0_seq1	1933	1952	2.0	12416	1	20	UGACAGAAGAGAGUGAGCAC	GUGUUCACUCUCUUCUGACA	Cleavage	1
ath-miR156a	comp32574_c0_seq3	1790	1809	1.0	12.9	1	20	UGACAGAAGAGAGUGAGCAC	GUGCUCUCUCUCUUCUGUCA	Cleavage	1
ath-miR156a	comp33005_c0_seq1	1373	1392	3.0	18132	1	20	UGACAGAAGAGAGUGAGCAC	GUGUUCUCUAUUUUCUGUCA	Translation	1
ath-miR156a	comp35458_c0_seq3	2302	2321	1.0	14856	1	20	UGACAGAAGAGAGUGAGCAC	GUGCUCUCUCUCUUCUGUCA	Cleavage	1
ath-miR156a	comp36005_c0_seq4	272	291	3.0	6655	1	19	UGACAGAAG-AGAGUGAGCA	UGCUCGCUCUUCUUCUGUUA	Translation	1
ath-miR156a	comp8154_c0_seq1	225	244	2.0	18346	1	20	UGACAGAAGAGAGUGAGCAC	GUAGUCACUCUCUUCUGUCA	Cleavage	1
ath-miR156a	comp83840_c0_seq1	258	277	3.0	10074	1	20	UGACAGAAGAGAGUGAGCAC	AGGCUCACUCUAUUCUGUCA	Translation	1
ath-miR156a	comp844_c0_seq1	390	409	1.0	20072	1	20	UGACAGAAGAGAGUGAGCAC	GUGCUCUCUCUCUUCUGUCA	Cleavage	1
ath-miR156g	comp11948_c0_seq1	272	291	3.0	15441	1	20	CGACAGAAGAGAGUGAGCAC	GUGUUUGCCCUUUUCUGUCG	Cleavage	2
ath-miR156g	comp11948_c0_seq1	1182	1201	3.0	15441	1	20	CGACAGAAGAGAGUGAGCAC	GUGUUUGCCCUUUUCUGUCG	Cleavage	2
ath-miR156g	comp17433_c0_seq1	372	391	3.0	22418	1	20	CGACAGAAGAGAGUGAGCAC	GUGCUCAUUUUCCUUUGUUG	Cleavage	1
ath-miR156g	comp27776_c0_seq1	2067	2086	3.0	15831	1	20	CGACAGAAGAGAGUGAGCAC	GUUUUGACUCUUUUCUGUCG	Cleavage	1
ath-miR156h	comp17197_c0_seq1	319	338	3.0	10604	1	20	UGACAGAAGAAAGAGAGCAC	GUGCUUUUUUUGUUCUGUCU	Translation	1
ath-miR156h	comp18022_c0_seq1	142	161	2.5	8383	1	20	UGACAGAAGAAAGAGAGCAC	GUGCUUUUUUUCUUUUGUUG	Cleavage	1
ath-miR156h	comp18676_c0_seq1	3450	3469	3.0	5.75	1	20	UGACAGAAGAAAGAGAGCAC	CAGCUUUCUUUCUUCUGUUA	Cleavage	1
ath-miR156h	comp21519_c0_seq1	795	813	3.0	10828	1	20	UGACAGAAGAAAGAGAGCAC	CUGCUC-CUUUCUUCUGUCA	Cleavage	1
ath-miR156h	comp21875_c0_seq1	240	259	3.0	11482	1	20	UGACAGAAGAAAGAGAGCAC	GUGUUCUUAUUUUUCUGUUA	Cleavage	1
ath-miR156h	comp30515_c0_seq2	2008	2027	2.5	22553	1	20	UGACAGAAGAAAGAGAGCAC	GUGCUCUCUUUUGUUUGUUA	Cleavage	1
ath-miR156h	comp31464_c0_seq9	1804	1823	3.0	5883	1	20	UGACAGAAGAAAGAGAGCAC	GUAAUCUCUUUCAUCUGUCA	Cleavage	1
ath-miR156h	comp31708_c0_seq3	86	105	2.5	16461	1	20	UGACAGAAGAAAGAGAGCAC	GUGAUCUCUUUCCUCUGUCG	Cleavage	1
ath-miR156h	comp32931_c0_seq1	98	117	3.0	12194	1	20	UGACAGAAGAAAGAGAGCAC	UUUCUUUCUUUCUUUUGUCA	Cleavage	1
ath-miR156h	comp34895_c0_seq25	152	171	3.0	8421	1	20	UGACAGAAGAAAGAGAGCAC	UCUCUCUCUUUCUUCUGUCA	Cleavage	1
ath-miR156h	comp375162_c0_seq1	84	103	3.0	24104	1	20	UGACAGAAGAAAGAGAGCAC	UUGCUCUCUUUUUUCUGUUU	Cleavage	1
ath-miR156h	comp3864_c0_seq1	276	295	3.0	15421	1	20	UGACAGAAGAAAGAGAGCAC	UUUCUUUCUUUCUUCUGUUA	Cleavage	1
ath-miR156h	comp89628_c0_seq1	225	244	3.0	18802	1	20	UGACAGAAGAAAGAGAGCAC	GUGCUCUUUUACUUGUGUCA	Translation	1
ath-miR156i	comp20054_c0_seq3	1338	1357	3.0	10745	1	20	UGACAGAAGAGAGAGAGCAG	CUCCUUUUUCUUUUCUGUUA	Cleavage	1
ath-miR156i	comp26209_c0_seq1	1594	1613	3.0	8894	1	20	UGACAGAAGAGAGAGAGCAG	CCGCUCUCUCUCUUUUGCCA	Cleavage	1
ath-miR156i	comp30156_c0_seq2	78	97	3.0	9459	1	20	UGACAGAAGAGAGAGAGCAG	CUGUUUUCUGUCUUCUGUCU	Translation	1
ath-miR156i	comp31630_c0_seq1	266	285	3.0	6562	1	20	UGACAGAAGAGAGAGAGCAG	CAGCCCUCUCUCUUCUGUCU	Cleavage	1
ath-miR156i	comp36652_c0_seq14	2912	2931	3.0	7894	1	20	UGACAGAAGAGAGAGAGCAG	UUGCUCUUUCUCUUUUUUCA	Cleavage	1
ath-miR156i	comp36889_c0_seq6	2075	2094	3.0	5267	1	20	UGACAGAAGAGAGAGAGCAG	CUUCUCUUCUUCUUCUGUCA	Cleavage	1
ath-miR156i	comp53976_c0_seq1	245	264	3.0	10718	1	20	UGACAGAAGAGAGAGAGCAG	CUUCUUUUUUUUUUCUGUCA	Cleavage	1
ath-miR156i	comp9814_c0_seq1	68	87	3.0	16736	1	20	UGACAGAAGAGAGAGAGCAG	CUGCUCUGUUUUUUCUGUUG	Cleavage	1
ath-miR157a	comp24692_c0_seq5	988	1007	2.5	15008	1	20	UUGACAGAAGAUAGAGAGCA	GGUUCUCCAUCUUCUGUCAA	Cleavage	1
ath-miR157a	comp25217_c0_seq1	767	786	1.0	13184	1	20	UUGACAGAAGAUAGAGAGCA	UGCUCUCUCUCUUCUGUCAA	Cleavage	1
ath-miR157a	comp25797_c0_seq2	233	252	3.0	20034	1	20	UUGACAGAAGAUAGAGAGCA	UUCUCUCAAUCUUCUGUCAC	Cleavage	1
ath-miR157a	comp29824_c0_seq2	1937	1956	3.0	12935	1	20	UUGACAGAAGAUAGAGAGCA	UUUUUUUUAUCUUUUGUCAA	Cleavage	1
ath-miR157a	comp29995_c0_seq1	1254	1274	1.0	14412	1	21	UUGACAGAAGAUAGAGAGCAC	GUGCUCUCUCUCUUCUGUCAA	Cleavage	1
ath-miR157a	comp31895_c0_seq1	1933	1952	3.0	16315	1	20	UUGACAGAAGAUAGAGAGCA	UGCUCUCCAUCUUUUGUGAA	Cleavage	1
ath-miR157a	comp32574_c0_seq3	1790	1810	2.0	12427	1	21	UUGACAGAAGAUAGAGAGCAC	GUGCUCUCUCUCUUCUGUCAU	Cleavage	1
ath-miR157a	comp33005_c0_seq1	1373	1393	1.0	17728	1	21	UUGACAGAAGAUAGAGAGCAC	GUGUUCUCUAUUUUCUGUCAA	Cleavage	1
ath-miR157a	comp33022_c0_seq8	2598	2617	3.0	12607	1	20	UUGACAGAAGAUAGAGAGCA	UGCUUUCCAUCUUCUGCCAA	Cleavage	1
ath-miR157a	comp33696_c0_seq1	2890	2909	3.0	16235	1	20	UUGACAGAAGAUAGAGAGCA	UACUCUCUAUCUUCUGUUGU	Cleavage	1
ath-miR157a	comp34562_c0_seq3	2120	2139	3.0	14278	1	20	UUGACAGAAGAUAGAGAGCA	UGUUCUCCGUGUUCUGUCAA	Translation	1
ath-miR157a	comp35270_c0_seq1	1716	1735	3.0	18836	1	20	UUGACAGAAGAUAGAGAGCA	UGCGCUUUAUCGUCUGUUAA	Translation	1
ath-miR157a	comp35458_c0_seq3	2302	2322	1.0	15361	1	21	UUGACAGAAGAUAGAGAGCAC	GUGCUCUCUCUCUUCUGUCAA	Cleavage	1
ath-miR157a	comp37080_c3_seq1	562	581	3.0	12.37	1	20	UUGACAGAAGAUAGAGAGCA	UGCUUUUGAGCUUCUGUCAA	Translation	1
ath-miR157a	comp844_c0_seq1	390	410	2.0	20244	1	21	UUGACAGAAGAUAGAGAGCAC	GUGCUCUCUCUCUUCUGUCAU	Cleavage	1
ath-miR157a	comp8633_c0_seq1	155	174	2.5	19.52	1	20	UUGACAGAAGAUAGAGAGCA	UGAUUUCCAUCUUCUGUCAA	Cleavage	1
ath-miR157a	comp8907_c0_seq1	144	163	3.0	21711	1	20	UUGACAGAAGAUAGAGAGCA	UGCUCGAUGUUUUCUGUCAA	Cleavage	1
ath-miR157a	comp97635_c0_seq1	77	96	3.0	12168	1	20	UUGACAGAAGAUAGAGAGCA	UGCUCUUUAGCUUUUGUCAC	Translation	1
ath-miR157d	comp25797_c0_seq2	232	251	3.0	20063	1	20	UGACAGAAGAUAGAGAGCAC	AUUCUCUCAAUCUUCUGUCA	Cleavage	1
ath-miR157d	comp31897_c0_seq5	1570	1589	3.0	5722	1	20	UGACAGAAGAUAGAGAGCAC	UUGUUCUCUAUCUUUUGUCU	Cleavage	1
ath-miR157d	comp33696_c0_seq1	2889	2908	3.0	16085	1	20	UGACAGAAGAUAGAGAGCAC	AUACUCUCUAUCUUCUGUUG	Cleavage	1
ath-miR157d	comp33732_c0_seq2	859	878	3.0	17219	1	20	UGACAGAAGAUAGAGAGCAC	GUGCCCUCUUUCUUCUGUCC	Translation	1
ath-miR157d	comp83943_c0_seq1	118	136	3.0	10014	1	20	UGACAGAAGAUAGAGAGCAC	GUGUUCUCU-UUUUCUGUCA	Translation	1
ath-miR157d	comp97635_c0_seq1	76	95	3.0	11.23	1	20	UGACAGAAGAUAGAGAGCAC	CUGCUCUUUAGCUUUUGUCA	Translation	1
ath-miR158a	comp17443_c0_seq1	78	97	2.5	14467	1	20	UCCCAAAUGUAGACAAAGCA	UGGUUUGACUAUAUUUGGGA	Cleavage	1
ath-miR158a	comp27765_c0_seq1	1089	1107	3.0	15002	1	20	UCCCAAAUGUAGACAAAGCA	UGCUUU-UCUGCGUUUGGGA	Cleavage	1
ath-miR158a	comp33985_c0_seq5	850	869	2.5	16598	1	20	UCCCAAAUGUAGACAAAGCA	UGCUUUUUCUACAUUUGAGA	Cleavage	1
ath-miR158a	comp34907_c0_seq1	3392	3411	3.0	13923	1	20	UCCCAAAUGUAGACAAAGCA	UGCUUUAUUCAUAUUUGGGA	Translation	1
ath-miR158a	comp37461_c0_seq2	997	1016	3.0	16575	1	20	UCCCAAAUGUAGACAAAGCA	UGCUUUCUUUACAUUUGAGA	Cleavage	1
ath-miR158b	comp12861_c0_seq2	231	249	3.0	15285	1	20	CCCCAAAUGUAGACAAAGCA	UGCUUUGUUU-UAUUUGGGG	Translation	1
ath-miR158b	comp26508_c0_seq3	403	422	3.0	19922	1	20	CCCCAAAUGUAGACAAAGCA	UGUUUUGUUUAUAUUUGCGG	Cleavage	1
ath-miR158b	comp28437_c0_seq1	575	594	3.0	20535	1	20	CCCCAAAUGUAGACAAAGCA	UGCUUUUUCUGCAUUUGGCG	Cleavage	1
ath-miR158b	comp33583_c0_seq2	1667	1686	3.0	16.68	1	20	CCCCAAAUGUAGACAAAGCA	UGCUUUUUCCACUUUUGGGG	Translation	1
ath-miR158b	comp80085_c0_seq1	87	106	3.0	13219	1	20	CCCCAAAUGUAGACAAAGCA	UGCUUGUUUUAUAUUUGGGG	Cleavage	1
ath-miR159a	comp152881_c0_seq1	24	43	3.0	13794	1	20	UUUGGAUUGAAGGGAGCUCU	AGAUCUACCUUCCAUCCAAA	Cleavage	1
ath-miR159a	comp17203_c0_seq3	1382	1401	3.0	17713	1	20	UUUGGAUUGAAGGGAGCUCU	AGAGCUUCCAUGAAUCCAGA	Translation	1
ath-miR159a	comp18144_c0_seq1	213	232	3.0	19.15	1	20	UUUGGAUUGAAGGGAGCUCU	AGACCUCUCCUCAAUCUAAA	Translation	1
ath-miR159a	comp19049_c0_seq1	594	613	2.5	9146	1	20	UUUGGAUUGAAGGGAGCUCU	AGAGUUCCCUUUCAUCCAAG	Cleavage	1
ath-miR159a	comp19655_c1_seq1	480	500	3.0	17414	1	21	UUUGGAUUGAAGGGAGCUCUA	UGGAGCUGUUUUCGAUCCAAA	Cleavage	1
ath-miR159a	comp222714_c0_seq1	115	134	3.0	12962	1	20	UUUGGAUUGAAGGGAGCUCU	AGAGCUCUCUUUAAUCUGAU	Cleavage	1
ath-miR159a	comp23653_c0_seq2	532	551	2.0	23298	1	20	UUUGGAUUGAAGGGAGCUCU	GGAGCUCCCUUCAGUCCAAU	Cleavage	1
ath-miR159a	comp23857_c0_seq1	316	335	2.5	24248	1	20	UUUGGAUUGAAGGGAGCUCU	AGAGCACUCUUUAGUCCAAA	Cleavage	1
ath-miR159a	comp27410_c0_seq1	1411	1430	3.0	19636	1	20	UUUGGAUUGAAGGGAGCUCU	GGAGCUCCCUUCAAUCCCAU	Cleavage	1
ath-miR159a	comp30327_c0_seq1	69	88	3.0	20597	1	20	UUUGGAUUGAAGGGAGCUCU	GGAGCUUCCUUUCAUCCGAA	Cleavage	1
ath-miR159a	comp30471_c0_seq2	663	682	2.5	18735	1	20	UUUGGAUUGAAGGGAGCUCU	AGGGCACUCUUUAAUCCAAA	Cleavage	1
ath-miR159a	comp33770_c0_seq1	505	524	3.0	16918	1	20	UUUGGAUUGAAGGGAGCUCU	AGAGUUACAUUCAAUUCAAA	Cleavage	1
ath-miR159a	comp33930_c0_seq2	495	514	2.5	17334	1	20	UUUGGAUUGAAGGGAGCUCU	UGAGCUUCCUCCAAUCCAAA	Translation	1
ath-miR159a	comp34176_c0_seq2	839	858	3.0	24167	1	20	UUUGGAUUGAAGGGAGCUCU	GGAGCUCCCUUCAGUUCGGG	Cleavage	1
ath-miR159a	comp34338_c0_seq2	1324	1343	2.5	18655	1	21	UUUGGAUUGAAGGGAGCUCUA	UAGAGCUUC-UUCAAUCCAAA	Cleavage	1
ath-miR159a	comp35806_c0_seq4	914	934	3.0	7854	1	21	UUUGGAUUGAAGGGAGCUCUA	UGGAGCCCCCUUCAAACCAAA	Cleavage	1
ath-miR159a	comp36718_c0_seq2	2273	2293	3.0	14161	1	21	UUUGGAUUGAAGGGAGCUCUA	UAUCGCUCCCUUCAGUCCAGA	Cleavage	1
ath-miR159b	comp17203_c0_seq3	1381	1401	3.0	17713	1	21	UUUGGAUUGAAGGGAGCUCUU	AAGAGCUUCCAUGAAUCCAGA	Translation	1
ath-miR159b	comp18144_c0_seq1	212	232	3.0	19.15	1	21	UUUGGAUUGAAGGGAGCUCUU	AAGACCUCUCCUCAAUCUAAA	Translation	1
ath-miR159b	comp19655_c1_seq1	481	500	3.0	17414	1	20	UUUGGAUUGAAGGGAGCUCU	GGAGCUGUUUUCGAUCCAAA	Cleavage	1
ath-miR159b	comp23653_c0_seq2	531	551	2.0	23298	1	21	UUUGGAUUGAAGGGAGCUCUU	GGGAGCUCCCUUCAGUCCAAU	Cleavage	1
ath-miR159b	comp27410_c0_seq1	1410	1430	3.0	19636	1	21	UUUGGAUUGAAGGGAGCUCUU	GGGAGCUCCCUUCAAUCCCAU	Cleavage	1
ath-miR159b	comp33770_c0_seq1	504	524	3.0	16918	1	21	UUUGGAUUGAAGGGAGCUCUU	AAGAGUUACAUUCAAUUCAAA	Cleavage	1
ath-miR159b	comp33930_c0_seq2	494	514	2.5	17334	1	21	UUUGGAUUGAAGGGAGCUCUU	AUGAGCUUCCUCCAAUCCAAA	Translation	1
ath-miR159b	comp34176_c0_seq2	838	858	3.0	24167	1	21	UUUGGAUUGAAGGGAGCUCUU	AGGAGCUCCCUUCAGUUCGGG	Cleavage	1
ath-miR159b	comp34338_c0_seq2	1325	1343	2.5	18655	1	20	UUUGGAUUGAAGGGAGCUCU	AGAGCUUC-UUCAAUCCAAA	Cleavage	1
ath-miR159b	comp35806_c0_seq4	915	934	3.0	7854	1	20	UUUGGAUUGAAGGGAGCUCU	GGAGCCCCCUUCAAACCAAA	Cleavage	1
ath-miR159c	comp21448_c0_seq1	1684	1704	3.0	12541	1	21	UUUGGAUUGAAGGGAGCUCCU	AGUAGCUUUUUUCAAUCCAAG	Cleavage	1
ath-miR159c	comp33753_c0_seq4	4141	4161	2.5	11205	1	21	UUUGGAUUGAAGGGAGCUCCU	GGUAGUUCUCUUCAAUUCAAA	Cleavage	1
ath-miR159c	comp34287_c0_seq2	1934	1953	3.0	14.79	1	20	UUUGGAUUGAAGGGAGCUCC	GAAGCUUCUUUCAAUUCAGA	Cleavage	1
ath-miR159c	comp34480_c0_seq3	1397	1416	3.0	15873	1	20	UUUGGAUUGAAGGGAGCUCC	GUAGCUCCCUUUGAUCCAAU	Cleavage	1
ath-miR160a	comp16863_c0_seq1	61	81	3.0	11729	1	21	UGCCUGGCUCCCUGUAUGCCA	UGGAGUGAAGGGAGCCAGGCA	Cleavage	1
ath-miR160a	comp32483_c0_seq2	1694	1713	0.0	21799	1	20	UGCCUGGCUCCCUGUAUGCC	GGCAUACAGGGAGCCAGGCA	Cleavage	1
ath-miR161.1	comp1502_c0_seq1	1020	1039	3.0	18256	1	20	UGAAAGUGACUACAUCGGGG	CUCUGAUGCAGGCACUUUCA	Translation	1
ath-miR161.1	comp31169_c0_seq1	727	747	2.5	11023	1	21	UGAAAGUGACUACAUCGGGGU	AGCCUAAUGUAGUCACUUUCA	Cleavage	1
ath-miR161.1	comp32744_c0_seq4	358	377	3.0	24242	1	20	UGAAAGUGACUACAUCGGGG	GCCUGAUGUAGUCACUUACA	Cleavage	1
ath-miR161.1	comp33453_c0_seq3	2270	2289	3.0	19431	1	20	UGAAAGUGACUACAUCGGGG	UCUCUGUGUAGUCAUUUUCA	Cleavage	1
ath-miR161.1	comp34031_c0_seq1	1393	1413	2.0	15301	1	21	UGAAAGUGACUACAUCGGGGU	AACCUGAUGUAGUUACUUUCA	Cleavage	1
ath-miR161.2	comp14790_c0_seq1	170	190	3.0	18632	1	21	UCAAUGCAUUGAAAGUGACUA	UAUUCAUUUUUUAUGCAUUGA	Translation	1
ath-miR161.2	comp24117_c0_seq1	956	975	3.0	16601	1	20	UCAAUGCAUUGAAAGUGACU	GGUUGCUUUCAGUGUAUUGG	Cleavage	1
ath-miR161.2	comp25448_c0_seq2	399	419	3.0	18348	1	21	UCAAUGCAUUGAAAGUGACUA	UAUUCACUUUCAAUGGGUUGA	Cleavage	1
ath-miR161.2	comp28372_c0_seq2	1170	1189	3.0	18231	1	20	UCAAUGCAUUGAAAGUGACU	AGUAACGUUCAAUGCAUUGU	Cleavage	1
ath-miR161.2	comp30468_c0_seq1	751	770	3.0	13117	1	20	UCAAUGCAUUGAAAGUGACU	GGUAAUUUUUGAUGCAUUGA	Cleavage	1
ath-miR161.2	comp33394_c0_seq3	378	398	3.0	22358	1	21	UCAAUGCAUUGAAAGUGACUA	UGGCUGUUUUCAAUGCAUUGA	Cleavage	1
ath-miR161.2	comp33792_c0_seq1	1002	1021	3.0	17742	1	20	UCAAUGCAUUGAAAGUGACU	ACUCUCUUGCAAUGCAUUGA	Cleavage	1
ath-miR161.2	comp35108_c0_seq2	2443	2462	3.0	16956	1	20	UCAAUGCAUUGAAAGUGACU	UGUCACUUACAAUGUGUUGA	Cleavage	1
ath-miR161.2	comp36427_c0_seq1	2705	2725	3.0	12174	1	21	UCAAUGCAUUGAAAGUGACUA	UAGUCUCUUUUAAUGUGUUGG	Cleavage	1
ath-miR161.2	comp36957_c1_seq1	5038	5057	3.0	7549	1	20	UCAAUGCAUUGAAAGUGACU	AGUCACUUUCAAUUCAUUCA	Cleavage	1
ath-miR162a	comp23495_c0_seq1	84	104	0.0	17669	1	21	UCGAUAAACCUCUGCAUCCAG	CUGGAUGCAGAGGUUUAUCGA	Cleavage	1
ath-miR162a	comp88151_c0_seq1	582	602	3.0	22682	1	21	UCGAUAAACCUCUGCAUCCAG	UUGGAUGCAGGAGCUUAUUGA	Translation	1
ath-miR163	comp10108_c0_seq1	557	577	3.0	15554	1	21	UUGAAGAGGACUUGGAACUUC	GCAGUACCAAGUCUUCUUCGA	Cleavage	1
ath-miR163	comp131752_c0_seq1	149	168	2.5	16482	1	20	UUGAAGAGGACUUGGAACUU	AAGUUUCAAGUUCUCUUUGG	Cleavage	1
ath-miR163	comp13369_c0_seq1	136	155	3.0	17313	1	20	UUGAAGAGGACUUGGAACUU	AAGUCCCAAGGUUUCUUCAA	Translation	1
ath-miR163	comp175443_c0_seq1	223	242	3.0	19345	1	20	UUGAAGAGGACUUGGAACUU	AAGUUCCAAGUUCUGUUCGG	Cleavage	1
ath-miR163	comp26652_c0_seq4	926	945	2.5	20071	1	20	UUGAAGAGGACUUGGAACUU	AGGCUCCAAGCCCUCUUCAA	Translation	1
ath-miR163	comp27446_c0_seq1	960	979	3.0	13604	1	20	UUGAAGAGGACUUGGAACUU	AAGUUCCAAUUUCUCUUUAU	Translation	1
ath-miR163	comp27798_c0_seq1	1525	1547	3.0	10.56	1	23	UUGAAGAGGACUUGGAACUUCGA	UCCAAUUCUCAAGUCCUCUUCGA	Cleavage	1
ath-miR163	comp29007_c0_seq3	1061	1081	3.0	13596	1	21	UUGAAGAGGACUUGGAACUUC	GAAAUUCCACGUCAUCUUCAA	Cleavage	1
ath-miR163	comp32553_c0_seq2	607	627	3.0	12323	1	21	UUGAAGAGGACUUGGAACUUC	GAAGUUUCAAGUUCUUUUGAA	Cleavage	1
ath-miR163	comp33525_c0_seq1	1157	1176	2.0	6239	1	20	UUGAAGAGGACUUGGAACUU	AAGUUUCAAUUCCUUUUCAA	Translation	1
ath-miR163	comp35397_c1_seq1	518	537	3.0	12902	1	20	UUGAAGAGGACUUGGAACUU	GAGCUCCAAAUCUUCUUCAA	Translation	1
ath-miR163	comp36056_c0_seq2	2587	2606	3.0	17545	1	20	UUGAAGAGGACUUGGAACUU	AACUUCCAGGACCUUUUCAA	Translation	1
ath-miR163	comp36410_c0_seq10	2389	2408	3.0	14423	1	20	UUGAAGAGGACUUGGAACUU	AAGUUCCACUUCCUCUUUGA	Translation	1
ath-miR163	comp36765_c0_seq5	2839	2861	3.0	13543	1	23	UUGAAGAGGACUUGGAACUUCGA	UUGAAGUUUCAGGUCCUUUCCAA	Cleavage	1
ath-miR163	comp37449_c0_seq8	3826	3845	3.0	11782	1	20	UUGAAGAGGACUUGGAACUU	AAGUCCCUAGUCCUUUUCAG	Cleavage	1
ath-miR163	comp59553_c0_seq1	250	273	3.0	15589	1	24	UUGAAGAGGACUUGGAACUUCGAU	ACCUGAAUUUCAAGUCUUCUUUAA	Cleavage	1
ath-miR163	comp69086_c0_seq1	43	62	3.0	13433	1	20	UUGAAGAGGACUUGGAACUU	AAGUUUCAGCUCCUCUUUGA	Translation	1
ath-miR164a	comp19137_c0_seq1	641	660	3.0	23071	1	20	UGGAGAAGCAGGGCACGUGC	GCACUUGACCAGCUUCUCCA	Translation	1
ath-miR164a	comp34518_c0_seq3	1333	1353	2.5	19.09	1	21	UGGAGAAGCAGGGCACGUGCA	UGCAUGUGCCUUGCUUUUCCU	Cleavage	1
ath-miR164a	comp36428_c0_seq1	2925	2944	3.0	21373	1	20	UGGAGAAGCAGGGCACGUGC	GCAAUUGCCCGGCUUCUCCA	Translation	1
ath-miR165a	comp17606_c0_seq2	336	355	3.0	23423	1	20	UCGGACCAGGCUUCAUCCCC	GGUGAUGAAGCCUGCUUCGA	Cleavage	1
ath-miR165a	comp29602_c0_seq2	1036	1055	1.5	23.83	1	20	UCGGACCAGGCUUCAUCCCC	UGGGAUGAAGCCUGGUCCGG	Cleavage	1
ath-miR165a	comp31885_c0_seq1	1678	1698	1.0	18013	1	21	UCGGACCAGGCUUCAUCCCCC	GGGGAAUGAAGCCUGGUCCGA	Cleavage	1
ath-miR165a	comp32560_c0_seq1	2060	2079	3.0	22933	1	19	UCGGAC-CAGGCUUCAUCCC	GGGAUGAAGCCUGUGUCUGA	Cleavage	1
ath-miR165a	comp37060_c0_seq6	1470	1489	1.5	18975	1	20	UCGGACCAGGCUUCAUCCCC	UGGGAUGAAGCCUGGUCCGG	Cleavage	1
ath-miR166a	comp380_c0_seq2	168	187	3.0	22144	1	20	UCGGACCAGGCUUCAUUCCC	GGCAAUGAAGCUUGAUCCGA	Cleavage	1
ath-miR167a	comp144240_c0_seq1	91	111	3.0	9.88	1	21	UGAAGCUGCCAGCAUGAUCUA	UGGAUUAUCCUUGCAGCUUCA	Translation	1
ath-miR167a	comp150434_c0_seq1	14	33	3.0	10087	1	20	UGAAGCUGCCAGCAUGAUCU	AAAUCAUGCAGGUAGCUUUA	Translation	1
ath-miR167a	comp18059_c0_seq1	7	26	2.5	12493	1	20	UGAAGCUGCCAGCAUGAUCU	AGGUAAUGCUGGCAGCUUCU	Cleavage	1
ath-miR167a	comp20160_c0_seq4	845	864	0.0	19385	1	20	UGAAGCUGCCAGCAUGAUCU	AGAUCAUGCUGGCAGCUUCA	Cleavage	1
ath-miR167a	comp30561_c0_seq4	726	745	2.5	21127	1	20	UGAAGCUGCCAGCAUGAUCU	AAAUGAUGCUGGUAGCUUCA	Cleavage	1
ath-miR167a	comp35095_c0_seq11	2959	2978	3.0	17905	1	20	UGAAGCUGCCAGCAUGAUCU	AGUUCAUGAUGGUAGCUUUA	Cleavage	1
ath-miR167a	comp35261_c0_seq2	496	515	3.0	18.13	1	20	UGAAGCUGCCAGCAUGAUCU	UGGUUAUGCUAGCAGCUUCA	Translation	1
ath-miR167c	comp18059_c0_seq1	6	25	2.5	12493	1	20	UAAGCUGCCAGCAUGAUCUU	AAGGUAAUGCUGGCAGCUUC	Cleavage	1
ath-miR167c	comp20160_c0_seq4	843	863	2.0	22985	1	21	UAAGCUGCCAGCAUGAUCUUG	CCAGAUCAUGCUGGCAGCUUC	Cleavage	1
ath-miR167c	comp28507_c0_seq1	2551	2570	2.0	20803	1	20	UAAGCUGCCAGCAUGAUCUU	GAGAUCAGGCUGGCAGCUUG	Cleavage	1
ath-miR167c	comp308172_c0_seq1	42	61	3.0	17208	1	20	UAAGCUGCCAGCAUGAUCUU	GAGAUUAUGCUUGCAGUUUG	Translation	1
ath-miR167c	comp34128_c0_seq1	1427	1447	3.0	14745	1	21	UAAGCUGCCAGCAUGAUCUUG	CAAGAUCAGGCUGGUUGCUUA	Cleavage	1
ath-miR167c	comp36758_c0_seq3	1987	2005	3.0	21382	1	20	UAAGCUGCCAGCAUGAUCUU	AAGAGCAUGCUG-CAGCUUA	Cleavage	1
ath-miR167c	comp37418_c0_seq9	3803	3823	3.0	16797	1	21	UAAGCUGCCAGCAUGAUCUUG	CAUGGUAAUGUUGGCAGCUUA	Cleavage	1
ath-miR167d	comp20160_c0_seq4	843	864	0.0	19385	1	22	UGAAGCUGCCAGCAUGAUCUGG	CCAGAUCAUGCUGGCAGCUUCA	Cleavage	1
ath-miR167d	comp30561_c0_seq4	725	745	2.5	21127	1	21	UGAAGCUGCCAGCAUGAUCUG	CAAAUGAUGCUGGUAGCUUCA	Cleavage	1
ath-miR167d	comp35095_c0_seq11	2957	2978	3.0	17905	1	22	UGAAGCUGCCAGCAUGAUCUGG	UCAGUUCAUGAUGGUAGCUUUA	Cleavage	1
ath-miR168a	comp32482_c0_seq2	1977	1996	2.5	21.49	1	20	UCGCUUGGUGCAGGUCGGGA	UUUCAGCCUGCACCAAGCGA	Cleavage	1
ath-miR168a	comp35846_c0_seq1	571	591	3.0	24027	1	21	UCGCUUGGUGCAGGUCGGGAA	UUCCCGAGCUGCAUCAAGCAA	Cleavage	1
ath-miR169a	comp13406_c0_seq1	922	941	3.0	24069	1	20	CAGCCAAGGAUGACUUGCCG	GAGCAAGUCAUGCUUGGCUG	Translation	1
ath-miR169a	comp18170_c0_seq1	168	187	0.0	21724	1	20	CAGCCAAGGAUGACUUGCCG	CGGCAAGUCAUCCUUGGCUG	Cleavage	1
ath-miR169a	comp185381_c0_seq1	35	54	2.0	15259	1	20	CAGCCAAGGAUGACUUGCCG	CGGCAAGUUGUCCUUGGCUA	Cleavage	1
ath-miR169a	comp20703_c0_seq1	998	1017	3.0	19854	1	20	CAGCCAAGGAUGACUUGCCG	CUGCUAGUCAUUUUUGGCUG	Cleavage	1
ath-miR169a	comp244718_c0_seq1	133	152	3.0	23977	1	20	CAGCCAAGGAUGACUUGCCG	AGGCAAGCCAUCCUUGGCUA	Cleavage	1
ath-miR169a	comp24803_c0_seq2	1108	1127	2.5	17029	1	20	CAGCCAAGGAUGACUUGCCG	CGGCAAUUCAUUCUUGGCUU	Cleavage	1
ath-miR169a	comp29257_c0_seq2	418	438	2.5	16673	1	21	CAGCCAAGGAUGACUUGCCGA	UUGGCAACACAUCCUUGGCUG	Cleavage	1
ath-miR169a	comp30128_c0_seq1	1481	1500	1.5	15788	1	20	CAGCCAAGGAUGACUUGCCG	UGGGAAGUCAUCCUUGGCUG	Cleavage	1
ath-miR169a	comp32110_c1_seq1	736	755	3.0	16281	1	20	CAGCCAAGGAUGACUUGCCG	CAGUGAGUCACCCUUGGCUG	Translation	1
ath-miR169a	comp33731_c0_seq4	1889	1909	2.5	18396	1	21	CAGCCAAGGAUGACUUGCCGA	UCAGCGAGUCACCCUUGGCUG	Translation	1
ath-miR169a	comp36015_c0_seq6	1194	1213	3.0	20418	1	20	CAGCCAAGGAUGACUUGCCG	CAGCAAGUCAUCUUUGGCAG	Cleavage	1
ath-miR169a	comp4544_c0_seq1	342	361	3.0	17898	1	20	CAGCCAAGGAUGACUUGCCG	UGGCGAUUCAUUUUUGGCUG	Cleavage	1
ath-miR169b	comp18170_c0_seq1	167	187	0.0	21724	1	21	CAGCCAAGGAUGACUUGCCGG	CCGGCAAGUCAUCCUUGGCUG	Cleavage	1
ath-miR169b	comp185381_c0_seq1	34	54	2.0	15259	1	21	CAGCCAAGGAUGACUUGCCGG	CCGGCAAGUUGUCCUUGGCUA	Cleavage	1
ath-miR169b	comp19188_c0_seq1	497	517	3.0	23809	1	21	CAGCCAAGGAUGACUUGCCGG	CCUCCAAGUAAUCCUUGGCUG	Cleavage	1
ath-miR169b	comp32110_c1_seq1	735	755	3.0	16281	1	21	CAGCCAAGGAUGACUUGCCGG	CCAGUGAGUCACCCUUGGCUG	Translation	1
ath-miR169b	comp4544_c0_seq1	341	361	3.0	17898	1	21	CAGCCAAGGAUGACUUGCCGG	CUGGCGAUUCAUUUUUGGCUG	Cleavage	1
ath-miR169d	comp13616_c0_seq1	317	336	3.0	16.03	1	20	UGAGCCAAGGAUGACUUGCC	GGGAAGUCAUCCUUAGCUUA	Cleavage	1
ath-miR169d	comp14215_c0_seq2	270	289	2.5	15578	1	20	UGAGCCAAGGAUGACUUGCC	GGUAAGUUAUCCUUUGCUCA	Cleavage	1
ath-miR169d	comp18170_c0_seq1	168	188	2.5	21639	1	21	UGAGCCAAGGAUGACUUGCCG	CGGCAAGUCAUCCUUGGCUGC	Cleavage	1
ath-miR169d	comp19948_c0_seq1	1008	1027	3.0	14972	1	20	UGAGCCAAGGAUGACUUGCC	GGCAAGUCAGACUUGGUUUA	Translation	1
ath-miR169d	comp21805_c0_seq1	486	505	3.0	15326	1	20	UGAGCCAAGGAUGACUUGCC	GGGAAGUUGUUCUUGGUUCA	Cleavage	1
ath-miR169d	comp24803_c0_seq2	1108	1128	3.0	17.05	1	21	UGAGCCAAGGAUGACUUGCCG	CGGCAAUUCAUUCUUGGCUUU	Cleavage	1
ath-miR169d	comp34249_c0_seq2	2531	2550	2.0	22601	1	20	UGAGCCAAGGAUGACUUGCC	GGCAACUCAUUCUUGGCUUA	Cleavage	1
ath-miR169d	comp80697_c0_seq1	7	26	2.5	14108	1	20	UGAGCCAAGGAUGACUUGCC	GGCAAGUCAGACUUGGUUCA	Translation	1
ath-miR169g-3p	comp34694_c0_seq3	2578	2597	3.0	16839	1	20	UCCGGCAAGUUGACCUUGGC	GUUAAGGUCAAUUUGCUGGC	Cleavage	1
ath-miR169g-3p	comp35108_c0_seq2	2583	2602	3.0	15664	1	20	UCCGGCAAGUUGACCUUGGC	AACAGGGUCAACUUGCUGGA	Cleavage	1
ath-miR169h	comp26611_c0_seq1	11	30	2.5	13646	1	20	UAGCCAAGGAUGACUUGCCU	AGGCAGGUCUUUUUUGGCUA	Translation	1
ath-miR169h	comp31880_c0_seq1	1405	1425	2.5	11793	1	21	UAGCCAAGGAUGACUUGCCUG	CAGGUAAGACAUACUUGGCUA	Translation	1
ath-miR169h	comp34249_c0_seq2	2530	2549	2.5	22.56	1	20	UAGCCAAGGAUGACUUGCCU	AGGCAACUCAUUCUUGGCUU	Cleavage	1
ath-miR169h	comp34648_c0_seq4	1923	1943	3.0	22558	1	21	UAGCCAAGGAUGACUUGCCUG	UAGGCAUGUCCUUUUUGGCUA	Translation	1
ath-miR170	comp1359_c0_seq1	236	256	2.0	22003	1	21	UGAUUGAGCCGUGUCAAUAUC	GAAAUUGACAGGGCUCAAUCA	Translation	1
ath-miR170	comp20664_c0_seq1	857	877	0.5	11919	1	21	UGAUUGAGCCGUGUCAAUAUC	GAUAUUGGCACGGCUCAAUCA	Cleavage	1
ath-miR170	comp33886_c0_seq1	1823	1843	1.0	16409	1	21	UGAUUGAGCCGUGUCAAUAUC	GAUAUUGGCGCGGCUCAAUCA	Cleavage	1
ath-miR170	comp35475_c0_seq1	875	895	2.5	18842	1	21	UGAUUGAGCCGUGUCAAUAUC	GAUAUUGACACGGCUUGAACA	Cleavage	1
ath-miR170	comp36729_c0_seq3	3531	3550	2.5	19522	1	20	UGAUUGAGCCGUGUCAAUAU	AUAUUGGCAUGGCUCUAUCA	Cleavage	1
ath-miR171a	comp23569_c0_seq1	652	671	2.5	19537	1	20	UGAUUGAGCCGCGCCAAUAU	UUAUUUGCGUGGCUCAAUCA	Cleavage	1
ath-miR171a	comp90707_c0_seq1	240	259	3.0	17588	1	20	UGAUUGAGCCGCGCCAAUAU	AUGUUGGCGAGGCUCAUUCA	Translation	1
ath-miR171b	comp20664_c0_seq1	855	874	2.0	12339	1	20	UUGAGCCGUGCCAAUAUCAC	AAGAUAUUGGCACGGCUCAA	Cleavage	1
ath-miR171b	comp33886_c0_seq1	1821	1840	1.5	15909	1	20	UUGAGCCGUGCCAAUAUCAC	GGGAUAUUGGCGCGGCUCAA	Cleavage	1
ath-miR171b	comp35475_c0_seq1	873	892	3.0	18175	1	20	UUGAGCCGUGCCAAUAUCAC	GCGAUAUUGACACGGCUUGA	Translation	1
ath-miR172a	comp12513_c0_seq2	85	105	2.5	12408	1	21	AGAAUCUUGAUGAUGCUGCAU	GUGCAGCAGCAUCAAGGUUCA	Cleavage	1
ath-miR172a	comp151716_c0_seq1	423	442	3.0	15055	1	20	AGAAUCUUGAUGAUGCUGCA	UGUAUCAUCAUCUGGAUUCU	Cleavage	1
ath-miR172a	comp23062_c0_seq2	946	965	3.0	19222	1	20	AGAAUCUUGAUGAUGCUGCA	UGCAGCAUCACCAAAAUUUU	Translation	1
ath-miR172a	comp23133_c0_seq2	449	468	1.0	18947	1	20	AGAAUCUUGAUGAUGCUGCA	UCCAGCAUCAUCAAGAUUCU	Cleavage	1
ath-miR172a	comp23975_c0_seq1	162	181	3.0	12356	1	20	AGAAUCUUGAUGAUGCUGCA	UGCAGAGUCAUGGAGAUUCU	Translation	1
ath-miR172a	comp245581_c0_seq1	147	166	2.5	21379	1	20	AGAAUCUUGAUGAUGCUGCA	UGCAGCAUCAGCAAGAUGCU	Translation	1
ath-miR172a	comp27438_c0_seq3	1003	1022	0.5	15971	1	20	AGAAUCUUGAUGAUGCUGCA	UGCAGCAUCAUCAGGAUUCU	Cleavage	1
[truncated: 21,939 more rows]

## Sheet: miRNA x Target
mirna	targets
ath-miR5021	195
ath-miR5658	191
ath-miR414	169
mtr-miR2673a	159
osa-miR414	127
aly-miR838-3p	103
hbr-miR6170	74
aly-miR837-5p	72
bgy-miR529	62
ppt-miR414	59
ath-miR854a	58
bdi-miR5198	56
cme-miR854	56
cpa-miR8154	53
ath-miR834	52
csi-miR3946	50
ath-miR838	49
ath-miR4221	48
mtr-miR5227	46
bna-miR6034	43
osa-miR1858a	42
stu-miR8029	40
csi-miR3951	39
hvu-miR6196	38
mdm-miR482d	37
hvu-miR6192	36
tae-miR1134	36
hme-miR-14	35
osa-miR815a	35
ath-miR865-3p	34
lja-miR7533a	34
ath-miR5641	33
bra-miR5721	33
mtr-miR5234	33
osa-miR1857-5p	33
sbi-miR6233-3p	32
csi-miR3948	31
mtr-miR5293	31
sbi-miR6232b-5p	31
aly-miR831-5p	30
vvi-miR172d	30
zma-miR2275d-5p	30
smo-miR156c	29
bdi-miR7741-5p.1	28
far-miR1134	28
ghr-miR7504b	28
mtr-miR5253	28
mtr-miR7698-5p	28
osa-miR5079a	28
vvi-miR3637-5p	28
gma-miR5041	27
gma-miR5376	27
gma-miR5380a	27
lja-miR7520	27
osa-miR2868	27
ppt-miR1027a	27
ppt-miR1039-5p	27
stu-miR6024-3p	27
stu-miR8041a-5p	27
ath-miR835-5p	26
cre-miR1171	26
mtr-miR5558-5p	26
stu-miR8024a-3p	26
bdi-miR7743-3p	25
bdi-miR7757-3p.1	25
mtr-miR2630a	25
osa-miR1435	25
osa-miR2275d	25
ppt-miR1046-3p	25
stu-miR7980a	25
stu-miR8044-5p	25
zma-miR2275a-3p	25
ath-miR1886.1	24
ath-miR5648-5p	24
ath-miR773a	24
bdi-miR827-5p	24
gma-miR4351	24
gma-miR6299	24
hbr-miR6169	24
hvu-miR6202	24
mtr-miR5239	24
mtr-miR5290	24
osa-miR2864.2	24
ath-miR172a	23
ath-miR172c	23
ath-miR5632	23
ath-miR5653	23
bdi-miR7752-3p	23
lja-miR7544	23
mtr-miR5758	23
osa-miR1440b	23
osa-miR1854-5p	23
osa-miR529b	23
ppt-miR1044-3p	23
ppt-miR1078	23
ptc-miR7822	23
stu-miR827-5p	23
aly-miR838-5p	22
ath-miR5020a	22
ath-miR773b-3p	22
gma-miR5773	22
mtr-miR5254	22
mtr-miR5298b	22
osa-miR2923	22
osa-miR2931	22
osa-miR5817	22
sly-miR5303	22
stu-miR8011a-5p	22
ahy-miR3513-3p	21
ahy-miR3513-5p	21
aly-miR4249	21
aly-miR835-3p	21
ath-miR395a	21
ath-miR5019	21
ath-miR5998a	21
ath-miR846	21
bdi-miR5058	21
bra-miR5720	21
csi-miR857	21
gma-miR1520p	21
hme-miR-6309-3p	21
hvu-miR6180	21
mtr-miR2595	21
mtr-miR2643a	21
mtr-miR5270a	21
mtr-miR5272f	21
osa-miR6248	21
pti-miR5477	21
aly-miR3448-3p	20
ath-miR415	20
ath-miR861-3p	20
ath-miR865-5p	20
gma-miR1536	20
gma-miR396f	20
gma-miR396g	20
gma-miR5672	20
mtr-miR2634	20
mtr-miR5750	20
osa-miR1850.1	20
osa-miR1862e	20
osa-miR2873a	20
osa-miR2873c	20
osa-miR396c-3p	20
sly-miR6024	20
aly-miR3445-3p.1	19
aly-miR4244	19
aly-miR774b-5p	19
ath-miR1886.2	19
ath-miR396a	19
ath-miR5650	19
bdi-miR7711-5p.4	19
cpa-miR8140	19
gma-miR2108b	19
gma-miR4393a	19
gma-miR482b-5p	19
hbr-miR6483	19
hvu-miR6190	19
lja-miR7539	19
mdm-miR159c	19
osa-miR1860-3p	19
osa-miR5157a-3p	19
osa-miR5492	19
ppt-miR1023a-3p	19
ptc-miR6444	19
ptc-miR7814	19
pti-miR5483	19
sbi-miR821e	19
stu-miR7993a	19
stu-miR8033-3p	19
zma-miR166j-5p	19
aly-miR172e-3p	18
aly-miR3447-3p	18
ath-miR157a	18
ath-miR2937	18
ath-miR5654-3p	18
cca-miR6108f	18
cpa-miR8134	18
gma-miR1508a	18
gma-miR1510a-3p	18
gma-miR5761a	18
hbr-miR6171	18
hme-miR-316	18
mtr-miR156h-3p	18
mtr-miR2657	18
mtr-miR2676a	18
mtr-miR5222	18
mtr-miR5284a	18
mtr-miR5291a	18
mtr-miR5759	18
nta-miR6156	18
osa-miR1426	18
osa-miR2055	18
osa-miR2864.1	18
osa-miR437	18
osa-miR5144-5p	18
osa-miR6255	18
ppt-miR1052	18
stu-miR6026-3p	18
stu-miR8015-3p	18
stu-miR8024a-5p	18
stu-miR8048-5p	18
aly-miR3437-3p	17
aly-miR4221	17
ath-miR159a	17
ath-miR163	17
ath-miR396b	17
ath-miR5015	17
ath-miR5020c	17
ath-miR5628	17
bdi-miR7747-5p	17
hme-miR-3338	17
hme-miR-9b	17
lja-miR7530	17
mdm-miR408b	17
mtr-miR2619b-5p	17
mtr-miR5751	17
mtr-miR7696c-3p	17
nta-miR6020a-5p	17
osa-miR1862d	17
osa-miR1862f	17
osa-miR5542	17
osa-miR5543	17
ptc-miR395a	17
sbi-miR5568e-5p	17
sbi-miR6230-5p	17
ssl-miR1078	17
stu-miR1886g-5p	17
stu-miR8036-5p	17
vvi-miR3639-3p	17
zma-miR2275d-3p	17
zma-miR482-3p	17
aly-miR158b-5p	16
aly-miR856-3p	16
aqc-miR477d	16
ath-miR156a	16
ath-miR407	16
ath-miR5012	16
ath-miR837-5p	16
ath-miR855	16
bdi-miR319a	16
bra-miR5716	16
cca-miR6108a	16
cca-miR6112	16
ddi-miR-1176	16
ghr-miR7508	16
gma-miR1507c-5p	16
gma-miR1514a	16
gma-miR1535b	16
gma-miR4407	16
mdm-miR7124a	16
mtr-miR172d-5p	16
mtr-miR2611	16
mtr-miR5212-5p	16
mtr-miR5265	16
mtr-miR5284b	16
mtr-miR5298d	16
mtr-miR5558-3p	16
osa-miR1438	16
osa-miR166l-5p	16
osa-miR1865-5p	16
osa-miR2105	16
osa-miR2873b	16
osa-miR2929	16
osa-miR444d.3	16
osa-miR5076	16
osa-miR5338	16
osa-miR5524	16
osa-miR5532	16
ppt-miR1217-3p	16
pta-miR156b	16
ptc-miR478d	16
ptc-miR7825	16
ptc-miR7835	16
smo-miR1097	16
stu-miR8002-3p	16
stu-miR8005a	16
aly-miR3441-5p.2	15
aly-miR4223	15
aly-miR4248a	15
aly-miR846-5p	15
aly-miR847-5p	15
aly-miR861-3p	15
ath-miR5020b	15
ath-miR857	15
bdi-miR1878-3p	15
bdi-miR396a-3p	15
bdi-miR5185a-3p	15
bdi-miR7711-3p.1	15
bdi-miR7720-3p	15
bdi-miR7735-5p	15
bdi-miR7739-3p	15
bdi-miR7748b-3p	15
ghr-miR7485	15
ghr-miR7488	15
ghr-miR7493	15
gma-miR395d	15
gma-miR396d	15
gma-miR4341	15
gma-miR4992	15
hbr-miR6485	15
hme-miR-190	15
hvu-miR5048a	15
hvu-miR6204	15
mtr-miR2669a	15
mtr-miR5237	15
mtr-miR5277	15
mtr-miR5298a	15
mtr-miR5747	15
mtr-miR7696a-3p	15
osa-miR1866-5p	15
osa-miR2090	15
osa-miR2093-5p	15
osa-miR3979-5p	15
osa-miR419	15
ppt-miR1030a	15
ppt-miR419	15
pta-miR946a-5p	15
ptc-miR6462c-5p	15
ptc-miR7823	15
rgl-miR164	15
sbi-miR5564b	15
sly-miR6027	15
smo-miR1104	15
stu-miR1886i-5p	15
stu-miR8014-5p	15
stu-miR8037	15
zma-miR2275a-5p	15
zma-miR2275b-3p	15
aly-miR158a-5p	14
aly-miR3434-5p	14
aly-miR4246	14
aly-miR827-5p	14
ath-miR2934-3p	14
ath-miR2936	14
ath-miR413	14
ath-miR4239	14
ath-miR447a.2-3p	14
ath-miR847	14
ath-miR869.2	14
bdi-miR5185a-5p	14
bdi-miR7714-5p	14
bdi-miR7717c-3p	14
bdi-miR7748a-3p	14
cca-miR6118-5p	14
cpa-miR172a	14
cpa-miR8146	14
csi-miR1515	14
ghr-miR7502	14
gma-miR1516a-5p	14
gma-miR5035	14
gma-miR5678	14
gma-miR862a	14
gra-miR482	14
mtr-miR2590h	14
mtr-miR2592ap	14
mtr-miR2650	14
mtr-miR2661	14
mtr-miR7701-5p	14
nta-miR6150	14
osa-miR2275a	14
osa-miR2275c	14
osa-miR2928	14
osa-miR444b.2	14
osa-miR528-5p	14
osa-miR5827	14
ppt-miR1055	14
ppt-miR1074	14
pta-miR1312	14
ptc-miR6426a	14
ptc-miR6464	14
ptc-miR7813	14
sbi-miR5385	14
sly-miR397	14
smo-miR1114	14
ssp-miR437b	14
stu-miR482a-5p	14
stu-miR5303j	14
stu-miR8001b-5p	14
stu-miR8004	14
stu-miR8035	14
tae-miR395b	14
zma-miR827-5p	14
aly-miR161-3p.2	13
aly-miR3441-3p.2	13
aly-miR829-5p	13
aly-miR859-3p	13
ath-miR156h	13
ath-miR4243	13
ath-miR5016	13
ath-miR5656	13
ath-miR5657	13
bdi-miR5163a-3p	13
bdi-miR7716-3p	13
bdi-miR7737-5p	13
bdi-miR7756-3p	13
cre-miR1156.2	13
csi-miR172c	13
csi-miR3949	13
ghr-miR2948-5p	13
gma-miR1507c-3p	13
gma-miR1510b-3p	13
gma-miR1513a-3p	13
gma-miR1525	13
gma-miR156g	13
gma-miR156p	13
gma-miR396a-3p	13
gma-miR4415a-5p	13
gma-miR5040	13
gma-miR5766	13
gma-miR5769	13
gso-miR1508a	13
hbr-miR396a	13
hme-miR-1a	13
hme-miR-1b	13
hme-miR-2768	13
mtr-miR2655b	13
mtr-miR2665	13
mtr-miR2677	13
mtr-miR395g	13
mtr-miR5204	13
mtr-miR5208d	13
mtr-miR5236a	13
mtr-miR5238	13
mtr-miR5240	13
osa-miR1882a	13
osa-miR2097-3p	13
osa-miR2122	13
osa-miR415	13
osa-miR444a-3p.2	13
osa-miR5162	13
osa-miR5499	13
pde-miR159	13
ppt-miR1222a	13
ppt-miR534a	13
pta-miR1313	13
ptc-miR472b	13
ptc-miR6440b	13
ptc-miR6475	13
pvu-miR1514a	13
rgl-miR5575	13
rgl-miR5577	13
smo-miR1099	13
stu-miR5303g	13
stu-miR6022	13
stu-miR7982a	13
vvi-miR3631b-3p	13
vvi-miR482	13
zma-miR396g-3p	13
aly-miR156h-3p	12
aly-miR163-3p.1	12
aly-miR4222	12
aly-miR4232	12
aly-miR853-5p	12
aqc-miR167	12
ath-miR169a	12
ath-miR417	12
ath-miR5640	12
ath-miR5652	12
ath-miR5665	12
ath-miR831	12
ath-miR866-5p	12
bdi-miR5177	12
bdi-miR5185m-3p	12
bdi-miR7731-3p	12
bdi-miR7744-3p	12
bdi-miR7753-5p	12
bdi-miR7765-3p	12
bra-miR1885a	12
bra-miR5717	12
bra-miR5723	12
bra-miR5726	12
cme-miR156j	12
cpa-miR8138	12
cre-miR1160.2	12
esi-miR3468-3p	12
ghr-miR7507	12
gma-miR1508b	12
gma-miR1516a-3p	12
gma-miR1522	12
gma-miR156f	12
gma-miR4394	12
gma-miR482c-5p	12
gma-miR4993	12
hvu-miR6191	12
lja-miR408	12
mdm-miR397a	12
mdm-miR858	12
mtr-miR1510a-5p	12
mtr-miR2592s-3p	12
mtr-miR2610a	12
mtr-miR2633	12
mtr-miR2638a	12
mtr-miR2642	12
mtr-miR5559-5p	12
mtr-miR5749	12
nta-miR6021	12
nta-miR6151a	12
osa-miR1320-3p	12
osa-miR166a-5p	12
osa-miR2095-5p	12
osa-miR395f	12
osa-miR395w	12
osa-miR396a-3p	12
osa-miR530-3p	12
osa-miR5340	12
pab-miR3704	12
pab-miR3706	12
ppt-miR1046-5p	12
ptc-miR156l	12
ptc-miR475c	12
ptc-miR475d-3p	12
ptc-miR477a-3p	12
ptc-miR6423	12
ptc-miR6439a	12
ptc-miR6445a	12
ptc-miR6462e	12
ptc-miR6469	12
sbi-miR5568g-5p	12
sbi-miR821a	12
sly-miR5301	12
sof-miR159e	12
ssl-miR395	12
stu-miR1886g-3p	12
stu-miR5303h	12
stu-miR7996a	12
stu-miR8015-5p	12
stu-miR8020	12
stu-miR8026	12
stu-miR8045	12
vvi-miR3633a-5p	12
vvi-miR3633b-5p	12
zma-miR159e-5p	12
zma-miR159g-3p	12
ahy-miR156c	11
ahy-miR3515	11
aly-miR156e-3p	11
aly-miR156g-3p	11
aly-miR3438-5p	11
aly-miR3440-3p	11
aly-miR3441-5p.1	11
aly-miR773b-3p	11
aly-miR773b-5p	11
aqc-miR477g	11
ath-miR859	11
ath-miR870	11
bdi-miR7713-5p	11
bdi-miR7727-5p	11
bdi-miR7729a-3p	11
bdi-miR7785-5p	11
bgy-miR156	11
bna-miR6029	11
bra-miR5712	11
cpa-miR477	11
cpa-miR8136	11
gma-miR1510a-5p	11
gma-miR1512a	11
gma-miR1521a	11
gma-miR1530	11
gma-miR159b-3p	11
gma-miR172b-5p	11
gma-miR172h-5p	11
gma-miR5379	11
gma-miR5679	11
hbr-miR408a	11
hvu-miR6205	11
mdm-miR169e	11
mtr-miR408-5p	11
mtr-miR5210	11
mtr-miR5228	11
mtr-miR5241a	11
mtr-miR5246	11
mtr-miR5248	11
mtr-miR5257	11
mtr-miR5272a	11
mtr-miR5284h	11
mtr-miR5740	11
mtr-miR5760	11
mtr-miR7698-3p	11
nta-miR6025d	11
osa-miR156k	11
osa-miR166i-5p	11
osa-miR1866-3p	11
osa-miR2099-5p	11
osa-miR2871a-3p	11
osa-miR5150-3p	11
osa-miR5490	11
osa-miR5522	11
osa-miR5537	11
osa-miR6253	11
osa-miR821a	11
ppt-miR1023b-3p	11
ppt-miR1037	11
ppt-miR1075	11
ppt-miR1216	11
ppt-miR538a	11
ppt-miR902k-5p	11
ptc-miR393a-3p	11
ptc-miR475a-5p	11
ptc-miR476b	11
ptc-miR6463	11
ptc-miR7816	11
ptc-miR7827	11
sbi-miR5568d-3p	11
sbi-miR821b	11
sly-miR1918	11
smo-miR1088-3p	11
smo-miR156b	11
stu-miR1886h	11
stu-miR5304-3p	11
stu-miR7984b-3p	11
stu-miR7987	11
stu-miR7990a	11
stu-miR8011b-5p	11
stu-miR8025-3p	11
stu-miR8030-5p	11
stu-miR8047	11
stu-miR8050-5p	11
stu-miR8051-3p	11
tae-miR5085	11
vvi-miR3629a-3p	11
vvi-miR395n	11
vvi-miR477b-5p	11
zma-miR2275b-5p	11
zma-miR393b-3p	11
zma-miR395a-5p	11
zma-miR399e-5p	11
aly-miR171b-5p	10
aly-miR319a-5p	10
aly-miR4241	10
aly-miR851-3p	10
aly-miR869-3p	10
ath-miR159b	10
ath-miR161.2	10
ath-miR447a-3p	10
ath-miR5634	10
ath-miR5662	10
ath-miR781a	10
ath-miR828	10
ath-miR858a	10
ath-miR863-3p	10
ath-miR863-5p	10
ath-miR869.1	10
bdi-miR167e-3p	10
bdi-miR5176-3p	10
bdi-miR7711-5p.2	10
bdi-miR7712-5p	10
bdi-miR7717a-5p	10
bdi-miR7722-3p	10
bdi-miR7723a-3p	10
bdi-miR7741-5p.2	10
bdi-miR7746-3p	10
bdi-miR7776-5p.2	10
cca-miR6108e-3p	10
cca-miR6111-3p	10
cpa-miR8147	10
cre-miR1169-3p	10
cre-miR1172.1	10
cre-miR1173	10
cre-miR909.3	10
ghr-miR7489	10
ghr-miR7511	10
gma-miR1514b	10
gma-miR156k	10
gma-miR169e	10
gma-miR2108a	10
gma-miR4343b	10
gma-miR4352b	10
gma-miR4393b	10
gma-miR4400	10
gma-miR482a-5p	10
gma-miR5370	10
hvu-miR6186	10
mdm-miR396a	10
mdm-miR482a-5p	10
mtr-miR2590a	10
mtr-miR2593a	10
mtr-miR2596	10
mtr-miR2604	10
mtr-miR2606c	10
mtr-miR2628	10
mtr-miR2636	10
mtr-miR2649	10
mtr-miR2651	10
mtr-miR396c	10
mtr-miR5215	10
mtr-miR5226	10
mtr-miR5260	10
mtr-miR5264	10
mtr-miR5268a	10
mtr-miR5273	10
mtr-miR5278	10
mtr-miR5288	10
mtr-miR5562-5p	10
nta-miR6024	10
nta-miR6025c	10
osa-miR1852	10
osa-miR1861a	10
osa-miR2097-5p	10
osa-miR395o	10
osa-miR396e-5p	10
osa-miR396f-3p	10
osa-miR396f-5p	10
osa-miR418	10
osa-miR5488	10
osa-miR816	10
ppt-miR2079	10
ppt-miR2082	10
ppt-miR2083-5p	10
ppt-miR893	10
ptc-miR1445	10
ptc-miR394a-3p	10
ptc-miR474b	10
ptc-miR482d-5p	10
ptc-miR6430	10
ptc-miR6446	10
ptc-miR6452	10
ptc-miR6457b	10
ptc-miR6459a-3p	10
ptc-miR6461	10
ptc-miR828b-3p	10
rgl-miR5576	10
sbi-miR1435b	10
sbi-miR2118-5p	10
sbi-miR6218-3p	10
sbi-miR6228-5p	10
sbi-miR6232a-5p	10
sly-miR6023	10
smo-miR1088-5p	10
smo-miR1089	10
smo-miR1106	10
stu-miR5303f	10
stu-miR6023	10
stu-miR7981-3p	10
stu-miR7997a	10
stu-miR8022	10
stu-miR8033-5p	10
vvi-miR156h	10
vvi-miR3630-3p	10
zma-miR172d-5p	10
zma-miR395k-5p	10
ahy-miR3519	9
ahy-miR3520-5p	9
aly-miR163-5p.2	9
aly-miR3435-5p	9
aly-miR3439-5p	9
aly-miR394b-3p	9
aly-miR395e-5p	9
aly-miR4234	9
aly-miR4238	9
aly-miR847-3p	9
aqc-miR408	9
ath-miR1888a	9
ath-miR447c-3p	9
ath-miR5023	9
ath-miR5028	9
ath-miR5029	9
ath-miR5631	9
ath-miR5633	9
ath-miR5655	9
ath-miR5660	9
ath-miR822	9
ath-miR835-3p	9
ath-miR836	9
ath-miR867	9
bdi-miR396b-3p	9
bdi-miR5174e-3p.2	9
bdi-miR5182	9
bdi-miR5185l-3p	9
bdi-miR5185m-5p	9
bdi-miR7712-3p	9
bdi-miR7725b-3p.1	9
bdi-miR7728-3p	9
bdi-miR7745-3p	9
bdi-miR7753-3p	9
bdi-miR7757-5p.2	9
bdi-miR7767-3p	9
bdi-miR7777-3p.2	9
bdi-miR7786-5p	9
cca-miR396c	9
cca-miR6116-3p	9
cme-miR399g	9
cpa-miR8144	9
csi-miR396c	9
ddi-miR-7095-5p	9
ddi-miR-7102	9
esi-miR3460-5p	9
far-miR529	9
ghr-miR7494	9
ghr-miR7496a	9
gma-miR1526	9
gma-miR1528	9
gma-miR1534	9
gma-miR171i-5p	9
gma-miR172d	9
gma-miR2119	9
gma-miR319i	9
gma-miR4350	9
gma-miR5373	9
gma-miR5375	9
gma-miR5670	9
gma-miR5771	9
gma-miR5783	9
hme-miR-3286	9
hme-miR-71	9
hvu-miR5049a	9
lja-miR7540a	9
mtr-miR168a	9
mtr-miR2119	9
mtr-miR2592bm-5p	9
mtr-miR2593e	9
mtr-miR2600b	9
mtr-miR2664a	9
mtr-miR2671j	9
mtr-miR5216a	9
mtr-miR5230	9
mtr-miR5244	9
mtr-miR5247	9
mtr-miR5258	9
mtr-miR5261	9
mtr-miR5296	9
mtr-miR5555-5p	9
mtr-miR5745b	9
mtr-miR5752a	9
mtr-miR7696d-5p	9
nta-miR482b-5p	9
nta-miR6144	9
nta-miR6162	9
osa-miR1425-3p	9
osa-miR167d-3p	9
osa-miR1847.1	9
osa-miR1854-3p	9
osa-miR1863a	9
osa-miR1871	9
osa-miR2875	9
osa-miR2879	9
osa-miR395c	9
osa-miR395x	9
osa-miR408-5p	9
osa-miR5081	9
osa-miR5149	9
osa-miR5820	9
osa-miR5830	9
osa-miR812o-3p	9
ppt-miR1023a-5p	9
ppt-miR1028c-3p	9
ppt-miR1051-5p	9
ppt-miR1220a	9
ppt-miR1221-5p	9
ppt-miR2083-3p	9
ppt-miR902j-5p	9
ptc-miR1447	9
ptc-miR159c	9
ptc-miR396e-3p	9
ptc-miR397c	9
ptc-miR474a	9
ptc-miR477d-3p	9
ptc-miR6443	9
ptc-miR6476a	9
ptc-miR7821	9
pvu-miR159a.2	9
sbi-miR6223-5p	9
sbi-miR6235-5p	9
sbi-miR821d	9
smo-miR1109	9
stu-miR156f-3p	9
stu-miR156f-5p	9
stu-miR7990b	9
stu-miR7994a	9
stu-miR8005b-5p	9
stu-miR8006-5p	9
stu-miR8016	9
stu-miR8019-5p	9
stu-miR8023	9
stu-miR8028-3p	9
stu-miR8038a-3p	9
stu-miR8040-3p	9
vvi-miR3638-3p	9
zma-miR2275c-5p	9
zma-miR395k-3p	9
zma-miR395o-5p	9
ahy-miR3512	8
aly-miR172a-5p	8
aly-miR3436-5p	8
aly-miR3442-3p	8
aly-miR3444a-3p	8
aly-miR3444b	8
aly-miR4233	8
aly-miR829-3p	8
aly-miR852-5p	8
aqc-miR477f	8
aqc-miR529	8
ath-miR156i	8
ath-miR169d	8
ath-miR172b-5p	8
ath-miR1888b	8
ath-miR2933a	8
ath-miR2934-5p	8
ath-miR3434-5p	8
ath-miR397a	8
ath-miR419	8
ath-miR426	8
ath-miR5651	8
ath-miR825	8
ath-miR837-3p	8
ath-miR841b-3p	8
ath-miR868-3p	8
bdi-miR395p-3p	8
bdi-miR5057	8
bdi-miR5174d-5p	8
bdi-miR5175a	8
bdi-miR7708a-3p	8
bdi-miR7710-3p	8
bdi-miR7717c-5p	8
bdi-miR7731-5p	8
bdi-miR7740-5p	8
bdi-miR7760-3p	8
bdi-miR7769-3p	8
bdi-miR7772-3p	8
bdi-miR7773-3p	8
bna-miR6028	8
bra-miR5718	8
cca-miR6103-3p	8
cca-miR6107	8
cca-miR6108c	8
cca-miR6114-5p	8
cpa-miR8141	8
cpa-miR8143	8
cre-miR909.2	8
csi-miR3950	8
csi-miR535	8
ddi-miR-7095-3p	8
ddi-miR-7098	8
ddi-miR-7099	8
ddi-miR-7131a-5p	8
ddi-miR-7131c-5p	8
esi-miR3459-3p	8
esi-miR3463-5p	8
ghr-miR7484a	8
ghr-miR7495a	8
gma-miR1515a	8
gma-miR1516b	8
gma-miR1518	8
gma-miR156ab	8
gma-miR159a-5p	8
gma-miR2118a-5p	8
gma-miR396j	8
gma-miR4347	8
gma-miR4374b	8
gma-miR4383	8
gma-miR4415b-5p	8
gma-miR5668	8
gma-miR5762	8
gma-miR5781	8
hme-miR-2a	8
hme-miR-993	8
hvu-miR6189	8
hvu-miR6197	8
hvu-miR6199	8
mdm-miR171o	8
mdm-miR7127a	8
mtr-miR1507-5p	8
mtr-miR2086-5p	8
mtr-miR2087-3p	8
mtr-miR2592bl-3p	8
mtr-miR2592bm-3p	8
mtr-miR2607	8
mtr-miR2621	8
mtr-miR2635	8
mtr-miR2645	8
mtr-miR2646a	8
mtr-miR2662	8
mtr-miR2666	8
mtr-miR2670a	8
mtr-miR395b	8
mtr-miR5208a	8
mtr-miR5224b	8
mtr-miR5233	8
mtr-miR5269a	8
mtr-miR5561-5p	8
mtr-miR7696c-5p	8
nta-miR397	8
nta-miR6151g	8
osa-miR1428a-3p	8
osa-miR1439	8
osa-miR159c	8
osa-miR1851	8
osa-miR1863c	8
osa-miR1873	8
osa-miR1877	8
osa-miR1879	8
osa-miR2095-3p	8
osa-miR2863b	8
osa-miR2866	8
osa-miR2877	8
osa-miR393b-3p	8
osa-miR417	8
osa-miR5075	8
osa-miR5150-5p	8
osa-miR5157a-5p	8
osa-miR5487	8
osa-miR5498	8
osa-miR5521	8
osa-miR5523	8
osa-miR5814	8
osa-miR818f	8
peu-miR2913	8
ppt-miR1023c-3p	8
ppt-miR1023c-5p	8
ppt-miR1024a	8
ppt-miR1211-5p	8
ppt-miR1217-5p	8
ppt-miR477a-3p	8
ppt-miR902i-3p	8
ptc-miR1450	8
ptc-miR169s	8
ptc-miR396f	8
ptc-miR396g-5p	8
ptc-miR403c-5p	8
ptc-miR472a	8
ptc-miR474c	8
ptc-miR478e	8
ptc-miR6427-3p	8
ptc-miR6466-5p	8
ptc-miR6470	8
ptc-miR6471	8
ptc-miR6479	8
ptc-miR7817a	8
ptc-miR7834	8
pti-miR5479	8
rgl-miR5574	8
sbi-miR1435a	8
sbi-miR164c	8
sbi-miR5566	8
sbi-miR5567	8
sbi-miR5568b-5p	8
sbi-miR5568f-3p	8
sly-miR1917	8
sly-miR1919a	8
sly-miR482a	8
smo-miR1098	8
smo-miR1103-3p	8
smo-miR1112-5p	8
stu-miR1886a	8
stu-miR530	8
stu-miR7988	8
stu-miR8001b-3p	8
stu-miR8002-5p	8
stu-miR8040-5p	8
vvi-miR3631a-3p	8
vvi-miR3636-5p	8
vvi-miR3640-5p	8
vvi-miR845c	8
zma-miR393a-3p	8
zma-miR396e-3p	8
aau-miR168	7
ahy-miR3520-3p	7
aly-miR156d-3p	7
aly-miR159a-5p	7
aly-miR161-5p.1	7
aly-miR167d-3p	7
aly-miR4226	7
aly-miR4227	7
aly-miR4236	7
aly-miR840-3p	7
aly-miR856-5p	7
aly-miR857-5p	7
aqu-miR-2015-5p	7
ath-miR167a	7
ath-miR167c	7
ath-miR1886.3	7
ath-miR2112-5p	7
ath-miR3440b-5p	7
ath-miR397b	7
ath-miR420	7
ath-miR5013	7
ath-miR5014b	7
ath-miR5643a	7
ath-miR5648-3p	7
ath-miR5663	7
ath-miR774b-3p	7
ath-miR776	7
ath-miR779.2	7
ath-miR780.1	7
ath-miR829.1	7
ath-miR829.2	7
ath-miR832-3p	7
ath-miR853	7
bdi-miR159b-5p.2	7
bdi-miR395d-3p	7
bdi-miR5061	7
bdi-miR5163b-3p	7
bdi-miR5173-3p	7
bdi-miR5174e-5p.2	7
bdi-miR5183	7
bdi-miR5201-5p	7
bdi-miR7708a-5p	7
bdi-miR7715-5p	7
bdi-miR7721-3p	7
bdi-miR7722-5p	7
bdi-miR7723b-3p	7
bdi-miR7741-3p.1	7
bdi-miR7742-3p	7
bdi-miR7752-5p	7
bdi-miR7755-5p	7
bdi-miR7756-5p	7
bdi-miR7762-5p	7
bdi-miR7776-3p.2	7
bdi-miR7785-3p	7
bra-miR5719	7
cca-miR6108d	7
cca-miR6110-5p	7
cca-miR6111-5p	7
cpa-miR8145	7
cpa-miR8150	7
cpa-miR8151	7
cre-miR1158	7
cre-miR1160.1	7
cre-miR917	7
ddi-miR-7131a-3p	7
esi-miR3465-5p	7
esi-miR3468-5p	7
ghr-miR2949a-5p	7
ghr-miR7491	7
ghr-miR7499	7
ghr-miR7505	7
ghr-miR7514	7
gma-miR1507a	7
gma-miR1510b-5p	7
gma-miR1520n	7
gma-miR167i	7
gma-miR169l-3p	7
gma-miR4343a	7
gma-miR4376a-3p	7
gma-miR4382	7
gma-miR482a-3p	7
gma-miR482e	7
gma-miR5031	7
gma-miR5677	7
gma-miR5772	7
gso-miR3522a	7
hbr-miR159b	7
hbr-miR476	7
hbr-miR6174	7
hbr-miR6175	7
hme-let-7	7
hme-miR-1175	7
hme-miR-263a	7
hme-miR-2763	7
hme-miR-33	7
hme-miR-3327	7
hme-miR-87	7
hme-miR-927	7
hvu-miR6209	7
lja-miR7519	7
mdm-miR482b	7
mdm-miR7123a	7
mes-miR2275	7
mtr-miR156g-3p	7
mtr-miR2089-3p	7
mtr-miR2111a-3p	7
mtr-miR2118	7
mtr-miR2592bl-5p	7
mtr-miR2603	7
mtr-miR2616	7
mtr-miR2619a	7
mtr-miR2679a	7
mtr-miR482-5p	7
mtr-miR5223	7
mtr-miR5229a	7
mtr-miR5243	7
mtr-miR5255	7
mtr-miR5256	7
mtr-miR5285a	7
mtr-miR5292b	7
mtr-miR5557-5p	7
mtr-miR5741a	7
mtr-miR5753	7
mtr-miR5757	7
mtr-miR7696a-5p	7
nta-miR6025a	7
osa-miR1320-5p	7
osa-miR169i-5p.2	7
osa-miR172c	7
osa-miR1863b.2	7
osa-miR1869	7
osa-miR2100-5p	7
osa-miR2878-3p	7
osa-miR2920	7
osa-miR395b	7
osa-miR3981-3p	7
osa-miR413	7
osa-miR426	7
osa-miR435	7
osa-miR444f	7
osa-miR5144-3p	7
osa-miR5148a	7
osa-miR529a	7
osa-miR5491	7
osa-miR5519	7
osa-miR5802	7
osa-miR5806	7
osa-miR5807	7
osa-miR5812	7
osa-miR5825	7
osa-miR5831	7
osa-miR5837.2	7
osa-miR6246	7
ppt-miR1053-5p	7
ppt-miR1057	7
ppt-miR1064-3p	7
ppt-miR1069-5p	7
ppt-miR1070	7
ppt-miR1079-5p	7
ppt-miR1222d	7
ppt-miR395	7
ppt-miR408a	7
ppt-miR902b-5p	7
ppt-miR902h-3p	7
ppt-miR902h-5p	7
ppt-miR902k-3p	7
pta-miR1311	7
pta-miR482d	7
pta-miR951	7
pta-miR952b	7
ptc-miR172b-5p	7
ptc-miR475a-3p	7
ptc-miR476a	7
ptc-miR477c	7
ptc-miR478a	7
ptc-miR530b	7
ptc-miR6421-3p	7
ptc-miR6431	7
ptc-miR6465	7
ptc-miR6472	7
ptc-miR6474	7
ptc-miR7819	7
ptc-miR7833	7
pvu-miR2118	7
pvu-miR482-5p	7
sbi-miR437x-5p	7
sbi-miR5568c-5p	7
sbi-miR5569	7
sbi-miR6225-3p	7
sbi-miR6227-3p	7
smo-miR1087	7
smo-miR1115-5p	7
stu-miR482e-5p	7
stu-miR5303e	7
stu-miR6149-3p	7
stu-miR7984c-3p	7
stu-miR8007b-5p	7
stu-miR8019-3p	7
stu-miR8051-5p	7
tcc-miR399c	7
vvi-miR3626-3p	7
vvi-miR3632-3p	7
zma-miR164c-3p	7
zma-miR166g-5p	7
zma-miR167g-3p	7
zma-miR171f-5p	7
zma-miR393c-3p	7
ahy-miR3516	6
ahy-miR408-5p	6
aly-miR173a-3p	6
aly-miR3433-3p	6
aly-miR3434-3p	6
aly-miR3441-3p.1	6
aly-miR3446-3p	6
aly-miR3449-3p	6
aly-miR395b-5p	6
aly-miR398b-5p	6
aly-miR399g-5p	6
aly-miR4243	6
aly-miR4250	6
aly-miR828-3p	6
aly-miR842-5p	6
aly-miR844-3p	6
aly-miR844-5p	6
aly-miR845b-5p	6
aly-miR860-3p	6
aly-miR861-5p	6
aqc-miR530	6
ath-miR157d	6
ath-miR172e	6
ath-miR2111a-5p	6
ath-miR402	6
ath-miR408	6
ath-miR5017	6
ath-miR5025	6
ath-miR5595a	6
ath-miR5647	6
ath-miR5649a	6
ath-miR773b-5p	6
ath-miR774b-5p	6
ath-miR779.1	6
ath-miR830-3p	6
ath-miR845a	6
ath-miR852	6
ath-miR856	6
ath-miR864-3p	6
bdi-miR164f	6
bdi-miR395e-5p	6
bdi-miR397b-5p	6
bdi-miR5167-5p	6
bdi-miR5167b-5p	6
bdi-miR5175b	6
bdi-miR5181c-3p	6
bdi-miR5185l-5p	6
bdi-miR7708b-3p	6
bdi-miR7711-5p.1	6
bdi-miR7716-5p	6
bdi-miR7723b-5p	6
bdi-miR7743-5p	6
bdi-miR7744-5p	6
bdi-miR7754-5p	6
bdi-miR7757-3p.2	6
bdi-miR7777-3p.1	6
bdi-miR7777-5p.1	6
bna-miR6035	6
bna-miR6036	6
cca-miR395a	6
cca-miR6116-5p	6
cme-miR169k	6
cme-miR7130	6
cre-miR1162-3p	6
csi-miR172b	6
csi-miR472	6
csi-miR482a-5p	6
ddi-miR-7131c-3p	6
ddi-miR-7131d	6
esi-miR3455-5p	6
esi-miR3457-5p	6
esi-miR3466-5p	6
far-miR164a	6
ghr-miR160	6
ghr-miR2950	6
ghr-miR3476-5p	6
ghr-miR482a	6
ghr-miR7509	6
ghr-miR7510a	6
ghr-miR7510b	6
ghr-miR7512	6
gma-miR1519	6
gma-miR1520k	6
gma-miR1520q	6
gma-miR1529	6
gma-miR156r	6
gma-miR171h	6
gma-miR396e	6
gma-miR396h	6
gma-miR4349	6
gma-miR4378b	6
gma-miR4385	6
gma-miR4395	6
gma-miR4405	6
gma-miR4409	6
gma-miR4995	6
gma-miR5038a	6
gma-miR5039	6
gma-miR530a	6
gma-miR5667	6
gma-miR5674a	6
gma-miR5767	6
gma-miR5776	6
gma-miR5779	6
han-miR3440	6
han-miR3630-3p	6
hbr-miR2118	6
hbr-miR408b	6
hbr-miR6166	6
hme-miR-137	6
hme-miR-184	6
hme-miR-2733	6
hme-miR-279c	6
hme-miR-6302-3p	6
hme-miR-6305-3p	6
hme-miR-6307-3p	6
hme-miR-7	6
hme-miR-929	6
hme-miR-971	6
hvu-miR169	6
hvu-miR444b	6
hvu-miR5049b	6
hvu-miR5051	6
hvu-miR6210	6
lja-miR1507a	6
lja-miR7517	6
lja-miR7526a	6
lja-miR7541	6
mdm-miR7120a	6
mes-miR1446	6
mtr-miR1507-3p	6
mtr-miR156i-3p	6
mtr-miR169l-3p	6
mtr-miR2086-3p	6
mtr-miR2111l	6
mtr-miR2592br-5p	6
mtr-miR2600a	6
mtr-miR2629a	6
mtr-miR2637	6
mtr-miR2641	6
mtr-miR2643b-5p	6
mtr-miR2654	6
mtr-miR2668	6
mtr-miR2678	6
mtr-miR319a-5p	6
mtr-miR4414b	6
mtr-miR5206a	6
mtr-miR5207	6
mtr-miR5209	6
mtr-miR5212-3p	6
mtr-miR5218	6
mtr-miR5276	6
mtr-miR5282	6
mtr-miR5292a	6
mtr-miR5556-3p	6
mtr-miR5557-3p	6
mtr-miR5748	6
mtr-miR7699-3p	6
mtr-miR7699-5p	6
nta-miR482b-3p	6
nta-miR6020a-3p	6
nta-miR6145a	6
nta-miR6145e	6
nta-miR6157	6
nta-miR6163	6
nta-miR6164a	6
osa-miR1319b	6
osa-miR1425-5p	6
osa-miR1437b-5p	6
osa-miR1442	6
osa-miR159a.1	6
osa-miR164c	6
osa-miR171c-5p	6
osa-miR1853-5p	6
osa-miR1861d	6
osa-miR1870-3p	6
osa-miR2876-5p	6
osa-miR2878-5p	6
osa-miR2921	6
osa-miR319a-3p.2-3p	6
osa-miR395t	6
osa-miR395u	6
osa-miR3979-3p	6
osa-miR444a-5p	6
osa-miR5145	6
osa-miR5152-5p	6
osa-miR530-5p	6
osa-miR535-3p	6
osa-miR5504	6
osa-miR5509	6
osa-miR5526	6
osa-miR5528	6
osa-miR5533	6
osa-miR5536	6
osa-miR5797	6
osa-miR5834	6
osa-miR5835	6
pab-miR3705	6
ppt-miR1040	6
ppt-miR1044-5p	6
ppt-miR1059	6
ppt-miR1061-5p	6
ppt-miR1063a	6
ppt-miR1068	6
ppt-miR1077-5p	6
ppt-miR2084	6
ppt-miR408b	6
ppt-miR529d	6
ppt-miR900-3p	6
pta-miR156a	6
pta-miR159a	6
pta-miR482a	6
pta-miR482c	6
ptc-miR396g-3p	6
ptc-miR482a.2	6
ptc-miR530a	6
ptc-miR6422	6
ptc-miR6427-5p	6
ptc-miR6454	6
ptc-miR6462a	6
ptc-miR6477	6
ptc-miR7828	6
ptc-miR7831	6
rgl-miR5137	6
sbi-miR5565d	6
sbi-miR5568f-5p	6
sbi-miR6224a-3p	6
sbi-miR6228-3p	6
sbi-miR6232a-3p	6
sly-miR5300	6
smo-miR1081	6
smo-miR1086	6
smo-miR1091	6
smo-miR1093	6
smo-miR1094b	6
smo-miR1095a	6
smo-miR1105	6
stu-miR319-3p	6
stu-miR398a-5p	6
stu-miR482b-5p	6
stu-miR482c	6
stu-miR5304-5p	6
stu-miR7980b-3p	6
stu-miR7983-5p	6
stu-miR7984c-5p	6
stu-miR7991a	6
stu-miR7992-3p	6
stu-miR7992-5p	6
stu-miR8001a	6
stu-miR8011a-3p	6
stu-miR8030-3p	6
tae-miR1118	6
tae-miR167b	6
tcc-miR530a	6
vvi-miR156e	6
vvi-miR2950-3p	6
vvi-miR3623-3p	6
vvi-miR3623-5p	6
vvi-miR3624-5p	6
vvi-miR3631a-5p	6
vvi-miR3639-5p	6
vvi-miR828b	6
zma-miR159c-5p	6
zma-miR159h-3p	6
zma-miR166l-5p	6
zma-miR167j-3p	6
zma-miR171b-5p	6
zma-miR171c-5p	6
zma-miR171k-5p	6
zma-miR395e-5p	6
zma-miR395o-3p	6
zma-miR528a-3p	6
ahy-miR3511-3p	5
aly-miR157b-3p	5
aly-miR159b-5p	5
aly-miR165a-5p	5
aly-miR169d-3p	5
aly-miR172d-5p	5
aly-miR3433-5p	5
aly-miR3443-3p	5
aly-miR3448-5p	5
aly-miR395f-5p	5
aly-miR399f-5p	5
aly-miR408-5p	5
aly-miR774a-5p.1	5
aly-miR781-3p	5
aly-miR823-3p	5
aly-miR825-3p	5
aly-miR825-5p	5
aly-miR834-5p	5
aly-miR837-3p	5
aly-miR858-3p	5
aqc-miR482a	5
ath-miR158a	5
ath-miR158b	5
ath-miR161.1	5
ath-miR165a	5
ath-miR169b	5
ath-miR170	5
ath-miR2938	5
ath-miR319c	5
ath-miR3440b-3p	5
ath-miR390a	5
ath-miR3932a	5
ath-miR400	5
ath-miR403	5
ath-miR5024-3p	5
ath-miR5645a	5
ath-miR5664	5
ath-miR5997	5
ath-miR778	5
ath-miR823	5
ath-miR840	5
ath-miR858b	5
ath-miR862-3p	5
bdi-miR1122	5
bdi-miR1139	5
bdi-miR159b-5p.3	5
bdi-miR166g-5p	5
bdi-miR169i	5
bdi-miR395g-5p	5
bdi-miR398b	5
bdi-miR437	5
bdi-miR5063	5
bdi-miR5066	5
bdi-miR5069	5
bdi-miR5174e-5p.1	5
bdi-miR5201-3p	5
bdi-miR7707-3p	5
bdi-miR7717b-3p	5
bdi-miR7725a-5p	5
bdi-miR7725b-5p.1	5
bdi-miR7749-5p	5
bdi-miR7765-5p	5
bdi-miR7774-5p	5
bdi-miR7776-3p.1	5
bdi-miR7779-5p	5
bdi-miR7781-3p	5
bdi-miR7781-5p	5
bdi-miR7782-5p	5
bna-miR6032	5
cca-miR6109	5
cca-miR6110-3p	5
cca-miR6117	5
cme-miR530b	5
cpa-miR8142	5
cre-miR1167	5
csi-miR482a-3p	5
ddi-miR-7101	5
ddi-miR-7103	5
ghr-miR2949a-3p	5
ghr-miR2949b	5
ghr-miR7492a	5
ghr-miR7503	5
gma-miR1509a	5
gma-miR1512b	5
gma-miR1516d	5
gma-miR1520f	5
gma-miR1520o	5
gma-miR2109	5
gma-miR2118a-3p	5
gma-miR390e	5
gma-miR396b-3p	5
gma-miR408d	5
gma-miR4346	5
gma-miR4348	5
gma-miR4353	5
gma-miR4366	5
gma-miR4384	5
gma-miR4388	5
gma-miR4397-3p	5
gma-miR4399	5
gma-miR4413a	5
gma-miR4413b	5
gma-miR4414	5
gma-miR5671	5
gma-miR5675	5
gma-miR5775	5
gma-miR5777	5
hbr-miR6482	5
hci-miR156a	5
hme-bantam	5
hme-miR-13a	5
hme-miR-13b	5
hme-miR-282	5
hme-miR-305	5
hme-miR-6301-1-5p	5
hme-miR-6301-3p	5
hvu-miR5049c	5
hvu-miR5049d	5
hvu-miR5049e	5
hvu-miR5050	5
lja-miR397	5
lja-miR7521	5
lja-miR7522	5
lja-miR7534	5
mdm-miR535b	5
mes-miR159c	5
mtr-miR156g-5p	5
mtr-miR171e-5p	5
mtr-miR2088-3p	5
mtr-miR2089-5p	5
mtr-miR2590g	5
mtr-miR2592bp-3p	5
mtr-miR2597	5
mtr-miR2599	5
mtr-miR2606a	5
mtr-miR2609a	5
mtr-miR2629h	5
mtr-miR2663	5
mtr-miR2670f	5
mtr-miR393b-3p	5
mtr-miR5221	5
mtr-miR5231	5
mtr-miR5267a	5
mtr-miR5289a	5
mtr-miR5299	5
mtr-miR530	5
mtr-miR5554a-5p	5
mtr-miR5556-5p	5
mtr-miR5746	5
mtr-miR5754	5
mtr-miR7701-3p	5
nta-miR1446	5
nta-miR172b	5
nta-miR477b	5
nta-miR6020b	5
nta-miR6145b	5
nta-miR6146a	5
nta-miR6146b	5
nta-miR6148b	5
nta-miR6152a	5
nta-miR6153	5
nta-miR6158a	5
osa-miR1428e-3p	5
osa-miR1430	5
osa-miR1432-5p	5
osa-miR160f-3p	5
osa-miR166b-5p	5
osa-miR166h-5p	5
osa-miR167a-3p	5
osa-miR172d-5p	5
osa-miR1855	5
osa-miR1857-3p	5
osa-miR1860-5p	5
osa-miR1864	5
osa-miR1875	5
osa-miR2093-3p	5
osa-miR2098-3p	5
osa-miR2101-3p	5
osa-miR396e-3p	5
osa-miR397b	5
osa-miR443	5
osa-miR5073	5
osa-miR5147	5
osa-miR5156	5
osa-miR528-3p	5
osa-miR5339	5
osa-miR5505	5
osa-miR5544	5
osa-miR5790	5
osa-miR5816	5
osa-miR5823	5
osa-miR5824	5
osa-miR5828	5
osa-miR5837.1	5
pab-miR3699	5
pab-miR3712	5
pab-miR395	5
pde-miR3704a	5
pde-miR3704b	5
pde-miR3712	5
pde-miR949a	5
peu-miR2916	5
ppt-miR1023e-5p	5
ppt-miR1025	5
ppt-miR1030i	5
ppt-miR1050	5
ppt-miR1060	5
ppt-miR1066	5
ppt-miR1069-3p	5
ppt-miR1072	5
ppt-miR1222e	5
ppt-miR166j	5
ppt-miR319d-5p.2	5
ppt-miR529e	5
ppt-miR537a	5
pta-miR1309	5
pta-miR171	5
pta-miR947	5
ptc-miR171g-5p	5
ptc-miR473a-3p	5
ptc-miR478f	5
ptc-miR481a	5
ptc-miR6421-5p	5
ptc-miR6429	5
ptc-miR6432	5
ptc-miR6439b	5
ptc-miR6441	5
ptc-miR6455	5
ptc-miR6456	5
ptc-miR6468-5p	5
ptc-miR7812	5
ptc-miR7824	5
ptc-miR7841	5
pti-miR5473	5
pti-miR5478	5
rgl-miR5578	5
sbi-miR5389	5
sbi-miR5565g-5p	5
sbi-miR5568e-3p	5
sbi-miR5570	5
sbi-miR6222-5p	5
sbi-miR6232b-3p	5
sbi-miR6234a-5p	5
sly-miR395a	5
smo-miR1090	5
smo-miR1096	5
smo-miR1101-3p	5
smo-miR1101-5p	5
smo-miR1103-5p	5
ssp-miR1128	5
stu-miR167b-3p	5
stu-miR171b-5p	5
stu-miR384-3p	5
stu-miR7122-5p	5
stu-miR7993b-5p	5
stu-miR8007a-3p	5
stu-miR8014-3p	5
stu-miR8034	5
stu-miR8038a-5p	5
stu-miR8039	5
stu-miR8048-3p	5
stu-miR8050-3p	5
tae-miR1128	5
vvi-miR3632-5p	5
vvi-miR3635-3p	5
vvi-miR399f	5
vvi-miR479	5
vvi-miR828a	5
vvi-miR845a	5
zma-miR156j-3p	5
zma-miR156k-3p	5
zma-miR164d-3p	5
zma-miR166k-5p	5
zma-miR166n-5p	5
zma-miR167b-3p	5
zma-miR169l-5p	5
zma-miR171a-5p	5
zma-miR172c-5p	5
zma-miR395c-5p	5
zma-miR395d-5p	5
ahy-miR3509-5p	4
ahy-miR3511-5p	4
aly-miR156a-3p	4
aly-miR157a-3p	4
aly-miR159c-5p	4
aly-miR163-3p.2	4
aly-miR164b-3p	4
aly-miR165b-5p	4
aly-miR166e-5p	4
aly-miR167c-3p	4
aly-miR169c-3p	4
aly-miR172b-5p	4
aly-miR3435-3p	4
aly-miR3436-3p	4
aly-miR3439-3p	4
aly-miR3440-5p	4
aly-miR3442-5p	4
aly-miR3444a-5p	4
aly-miR3449-5p	4
aly-miR394a-3p	4
aly-miR395d-5p	4
aly-miR395i	4
aly-miR396b-3p	4
aly-miR397b-3p	4
aly-miR400-3p	4
aly-miR403a-5p	4
aly-miR4228	4
aly-miR4242	4
aly-miR472-5p	4
aly-miR774a-3p.1	4
aly-miR774a-3p.2	4
aly-miR774b-3p	4
aly-miR868-5p	4
aqc-miR171e	4
aqu-miR-2021-3p	4
ath-miR156g	4
ath-miR159c	4
ath-miR169h	4
ath-miR173-3p	4
ath-miR399a	4
ath-miR406	4
ath-miR5014a-5p	4
ath-miR5638a	4
ath-miR5646	4
ath-miR780.2	4
ath-miR827	4
ath-miR830-5p	4
ath-miR833a-5p	4
ath-miR842	4
ath-miR844-5p	4
ath-miR851-3p	4
ath-miR866-3p	4
bdi-miR166h-5p	4
bdi-miR395d-5p	4
bdi-miR395f-5p	4
bdi-miR5049-3p	4
bdi-miR5169	4
bdi-miR5170	4
bdi-miR5171	4
bdi-miR5172-3p	4
bdi-miR5174c-3p	4
bdi-miR5200	4
bdi-miR7708b-5p	4
bdi-miR7711-3p.3	4
bdi-miR7714-3p	4
bdi-miR7719-3p	4
bdi-miR7720-5p	4
bdi-miR7724a-5p	4
bdi-miR7725a-3p	4
bdi-miR7725b-3p.2	4
bdi-miR7729a-5p	4
bdi-miR7732-5p	4
bdi-miR7741-3p.2	4
bdi-miR7755-3p	4
bdi-miR7758-5p	4
bdi-miR7761-3p	4
bdi-miR7763-5p	4
bdi-miR7771-3p	4
bdi-miR7773-5p	4
bdi-miR7783-3p	4
bna-miR161	4
bra-miR5722	4
cca-miR156b	4
cca-miR169b	4
cca-miR393	4
cca-miR6114-3p	4
cca-miR6115	4
cpa-miR8137	4
cre-miR1150.1	4
cre-miR1150.2	4
cre-miR1152	4
cre-miR1159.2	4
cre-miR1164	4
cre-miR906-5p	4
cre-miR907	4
cre-miR909.1	4
cre-miR918	4
csi-miR393	4
csi-miR482c	4
esi-miR3462-3p	4
esi-miR3463-3p	4
esi-miR3465-3p	4
esi-miR3466-3p	4
esi-miR3469-3p	4
ghr-miR7486a	4
gma-miR1509b	4
gma-miR1520h	4
gma-miR1523a	4
gma-miR159e-5p	4
gma-miR167h	4
gma-miR169t	4
gma-miR2111a	4
gma-miR319c	4
gma-miR319d	4
gma-miR319f	4
gma-miR390b-3p	4
gma-miR394b-3p	4
gma-miR4354	4
gma-miR4357	4
gma-miR4364b	4
gma-miR4369	4
gma-miR4372b	4
gma-miR4380a	4
gma-miR4380b	4
gma-miR4401b	4
gma-miR4410	4
gma-miR4411	4
gma-miR4412-5p	4
gma-miR5030	4
gma-miR5036	4
gma-miR5225	4
gma-miR5372	4
gma-miR5374	4
gma-miR5378	4
gma-miR5770a	4
gso-miR482a	4
han-miR3630-5p	4
hbr-miR6168	4
hbr-miR6172	4
hme-miR-2765	4
hme-miR-2c	4
hme-miR-6306-3p	4
hme-miR-998	4
hvu-miR6182	4
hvu-miR6198	4
hvu-miR6200	4
hvu-miR6214	4
lja-miR7525	4
lja-miR7531	4
mdm-miR167a	4
mdm-miR5225a	4
mdm-miR5225c	4
mes-miR397	4
mes-miR477h	4
mtr-miR156d-3p	4
mtr-miR2199	4
mtr-miR2592a-3p	4
mtr-miR2592a-5p	4
mtr-miR2592b-3p	4
mtr-miR2592d-5p	4
mtr-miR2601	4
mtr-miR2627	4
mtr-miR2660	4
mtr-miR2680a	4
mtr-miR319b-5p	4
mtr-miR319c-5p	4
mtr-miR395a	4
mtr-miR395k	4
mtr-miR4414a-5p	4
mtr-miR482-3p	4
mtr-miR5205b	4
mtr-miR5206b	4
mtr-miR5219	4
mtr-miR5224a	4
mtr-miR5225a	4
mtr-miR5259	4
mtr-miR5262	4
mtr-miR5294a	4
mtr-miR5295a	4
mtr-miR5563-3p	4
mtr-miR5742	4
mtr-miR5744	4
nta-miR156f	4
nta-miR479a	4
nta-miR6019a	4
nta-miR6025b	4
[truncated: 1,584 more rows]
